# Supplementary material for: Causal Relationship Between Blood Metabolites and Osteoporosis: A Two-Sample Mendelian Randomization and Genetic Correlation Analysis
Source: Bioengineering (Basel). 2025 Apr 22;12(5):435. doi: 10.3390/bioengineering12050435 (PMC12109198; doi:10.3390/bioengineering12050435)
Supplement: Supplementary file 1 [file bioengineering-12-00435-s001.zip]

Archive with 1 entries (1 files):
- bioengineering-3533990-supplementary.xlsx
