# Supplementary material for: Causal Relationship Between Blood Metabolites and Osteoporosis: A Two-Sample Mendelian Randomization and Genetic Correlation Analysis
Source: Bioengineering (Basel). 2025 Apr 22;12(5):435. doi: 10.3390/bioengineering12050435 (PMC12109198; doi:10.3390/bioengineering12050435)
Supplement: Supplementary file 1 [file bioengineering-12-00435-s001.zip › bioengineering-3533990-supplementary.xlsx]

## Sheet: Table S1
Table S1. Information of included studies and consortia
Exposure/Outcome	Consortium/First author	Participants	Age ranges	Osteoporosis difinition	Lambda GC	Pubmed ID/Web source
Total body bone mineral density	GWAS Catalog	56284 European individuals	Meta-analysis of 29 cohort, Age range from 2-100	DXA	1.0017	29304378
Lumbar spine bone mineral density	GEFOS	28498 European individuals	Meta-analysis of 29 cohort, Age range from 8-103	DXA	1.0637	26367794
Femoral neck bone mineral density	GEFOS	32735 European individuals	Meta-analysis of 29 cohort, Age range from 16-98	DXA	1.0459	26367794
Forearm bone mineral density	GWAS Catalog	8143 European individuals	Meta-analysis of 29 cohort, Age range from 13-99	DXA	1.0165	26367794
Osteoporosis	FinnGen consortium	365341 European individuals	Ukown	ICD-10 record	1.0779	https://storage.googleapis.com/finngen-public-data-r9/summary_stats/finngen_R9_M13_OSTEOPOROSIS.gz

## Sheet: Table S2
Table S2. Description of single trait LDSC test results of 233 circulating metabolic biomarkers
	Femoral_neck_BMD						Forearm_BMD						Lumbar_spine_BMD						Osteoporosis						Total_body_BMD
		intercept	correlation	Pvalue	Z-score			intercept	correlation	Pvalue	Z-score			intercept	correlation	Pvalue	Z-score			intercept	correlation	Pvalue	Z-score			intercept	correlation	Pvalue	Z-score
Acetate levels	GCST90301941	-0.0069(0.0046)	-0.0273(0.0679)	0.6877	-0.402		GCST90301941	0.0011(0.0045)	0.0383(0.1578)	0.8081	0.2428		GCST90301941	-0.0064(0.0045)	0.0843(0.0727)	0.2463	1.1595		GCST90301941	0.0022(0.005)	0.027(0.0913)	0.7674	0.2958		GCST90301941	-0.0043(0.0046)	0.0257(0.0463)	0.5785	0.5556
Acetone levels	GCST90301942	-0.0036(0.0046)	0.1333(0.0876)	0.1281	1.5217		GCST90301942	-0.0002(0.0045)	0.1278(0.1707)	0.454	0.7487		GCST90301942	0.0005(0.0047)	-0.0217(0.0753)	0.7735	-0.2878		GCST90301942	0.0021(0.0049)	0.0626(0.0853)	0.4631	0.7337		GCST90301942	-0.0038(0.0049)	0.1071(0.0597)	0.0729	1.7935
Alanine levels	GCST90301943	0.0044(0.0043)	-0.0304(0.0504)	0.5459	-0.6039		GCST90301943	-0.0049(0.0044)	0.068(0.1025)	0.5066	0.6641		GCST90301943	0.0026(0.005)	-0.0156(0.0548)	0.7761	-0.2843		GCST90301943	-0.0005(0.0044)	-0.1829(0.0545)	0.0008	-3.356		GCST90301943	0.0047(0.0058)	-0.0449(0.0392)	0.2525	-1.1444
Albumin levels	GCST90301944	0.0089(0.0047)	-0.104(0.0756)	0.1692	-1.3749		GCST90301944	-0.0011(0.0048)	0.0402(0.1655)	0.8082	0.2428		GCST90301944	0.008(0.0051)	-0.1093(0.0763)	0.1523	-1.4314		GCST90301944	0.0042(0.0045)	-0.1517(0.0813)	0.0619	-1.8671		GCST90301944	-0.0017(0.0053)	0.006(0.0483)	0.9016	0.1236
Apolipoprotein A-I levels	GCST90301945	0.0066(0.0052)	-0.0127(0.0482)	0.7921	-0.2636		GCST90301945	-0.0035(0.0046)	0.2198(0.1139)	0.0538	1.9288		GCST90301945	0.0022(0.0054)	0.0428(0.0427)	0.3159	1.003		GCST90301945	-0.0038(0.0051)	0.0106(0.0617)	0.8632	0.1723		GCST90301945	-0.0064(0.0057)	0.0637(0.0302)	0.035	2.1085
Apolipoprotein B levels	GCST90301946	0.0039(0.0045)	0.0071(0.0496)	0.8856	0.1439		GCST90301946	-0.011(0.0048)	0.182(0.1162)	0.1175	1.5653		GCST90301946	0.0032(0.005)	0.0177(0.0536)	0.7409	0.3307		GCST90301946	-0.0085(0.0052)	-0.0153(0.0576)	0.7908	-0.2653		GCST90301946	-0.0097(0.0059)	0.0618(0.0331)	0.0615	1.8699
Ratio of apolipoprotein B to apolipoprotein A1 levels	GCST90301947	-1.4348e-05(0.0047)	0.0196(0.0491)	0.6901	0.3988		GCST90301947	-0.0096(0.0049)	0.0777(0.1102)	0.4806	0.7053		GCST90301947	0.0016(0.0048)	0.002(0.0513)	0.9695	0.0382		GCST90301947	-0.0068(0.0054)	-0.0101(0.0582)	0.8623	-0.1735		GCST90301947	-0.0056(0.0065)	0.0205(0.0334)	0.539	0.6144
3-Hydroxybutyrate levels	GCST90301948	-0.0004(0.0045)	0.1206(0.0776)	0.1198	1.5555		GCST90301948	0.0029(0.0046)	0.0954(0.1701)	0.5748	0.5611		GCST90301948	-0.0014(0.0046)	0.1054(0.0824)	0.2009	1.2789		GCST90301948	0.0001(0.0045)	0.0557(0.0906)	0.5386	0.615		GCST90301948	0.0036(0.0049)	0.1243(0.0558)	0.0259	2.2283
Citrate levels	GCST90301949	0.0064(0.0048)	-0.0223(0.0688)	0.7461	-0.3238		GCST90301949	0.0021(0.0044)	0.0657(0.1688)	0.697	0.3894		GCST90301949	-0.0005(0.0047)	-0.0008(0.0674)	0.9908	-0.0115		GCST90301949	0.0068(0.0052)	-0.1714(0.0943)	0.0691	-1.8178		GCST90301949	-0.0055(0.0051)	0.0247(0.0479)	0.607	0.5144
Conjugated linoleic acid	GCST90301950	-0.0021(0.0047)	0.0107(0.1274)	0.9328	0.0843		GCST90301950	0.002(0.0048)	-0.0676(0.2766)	0.8069	-0.2444		GCST90301950	0.0012(0.0045)	0.0194(0.1209)	0.8728	0.1601		GCST90301950	0.0001(0.0046)	-0.0392(0.1308)	0.7647	-0.2994		GCST90301950	-0.0091(0.0055)	0.1318(0.0788)	0.0945	1.6721
Ratio of conjugated linoleic acid to total fatty acids	GCST90301951	-0.0021(0.0046)	-0.0298(0.163)	0.855	-0.1827		GCST90301951	0.0038(0.0047)	-0.1643(0.3605)	0.6486	-0.4557		GCST90301951	0.0007(0.0045)	0.0509(0.1538)	0.7409	0.3307		GCST90301951	0.0017(0.0044)	0.0185(0.167)	0.9118	0.1108		GCST90301951	-0.0093(0.0055)	0.175(0.1058)	0.0982	1.6537
Creatinine levels	GCST90301952	-0.0109(0.0053)	-0.0196(0.0441)	0.657	-0.444		GCST90301952	-0.0104(0.0049)	0.037(0.1004)	0.7121	0.369		GCST90301952	-0.0017(0.0052)	-0.0709(0.0467)	0.1288	-1.5189		GCST90301952	0.003(0.0054)	-0.1712(0.0518)	0.001	-3.3043		GCST90301952	-0.0098(0.006)	-0.0978(0.0344)	0.0045	-2.8422
Diacylglycerol levels	GCST90301953	-0.007(0.0043)	0.0043(0.0718)	0.9521	0.0601		GCST90301953	-0.0018(0.0047)	-0.0593(0.1512)	0.695	-0.3921		GCST90301953	0.0052(0.0045)	-0.073(0.0709)	0.3028	-1.0305		GCST90301953	-0.005(0.0047)	-0.0341(0.0762)	0.6543	-0.4479		GCST90301953	-0.0049(0.0053)	0.0372(0.0456)	0.415	0.8151
Ratio of diacylglycerol to triglycerides	GCST90301954	-0.01(0.0046)	0.1006(0.1123)	0.3705	0.8955		GCST90301954	-0.0005(0.0046)	0.0009(0.2397)	0.9969	0.0039		GCST90301954	0.0041(0.0044)	-0.0197(0.1102)	0.8578	-0.1792		GCST90301954	-0.0041(0.0045)	0.0317(0.1233)	0.797	0.2573		GCST90301954	-0.0027(0.0048)	0.0543(0.066)	0.4105	0.823
Docosahexaenoic acid (22:6) levels	GCST90301955	-0.0027(0.0047)	-0.0261(0.0502)	0.6025	-0.5208		GCST90301955	-0.0069(0.0042)	0.0383(0.1123)	0.7333	0.3408		GCST90301955	-0.0004(0.0051)	0.0177(0.0529)	0.7385	0.3338		GCST90301955	-0.0037(0.0047)	-0.0781(0.061)	0.2002	-1.2809		GCST90301955	-0.0001(0.0055)	0.0237(0.0358)	0.5082	0.6616
Ratio of 22:6 docosahexaenoic acid to total fatty acids	GCST90301956	-0.0038(0.0049)	-0.0742(0.0573)	0.1958	-1.2936		GCST90301956	-0.001(0.0042)	-0.1022(0.1233)	0.4072	-0.8287		GCST90301956	0.001(0.005)	-0.0052(0.0602)	0.931	-0.0866		GCST90301956	0.0022(0.0048)	-0.0718(0.073)	0.3247	-0.9848		GCST90301956	0.0089(0.005)	-0.0334(0.0423)	0.4306	-0.7882
Esterified cholesterol levels	GCST90301957	0.0095(0.0047)	-0.0202(0.0505)	0.69	-0.3989		GCST90301957	-0.0106(0.0047)	0.2644(0.1261)	0.036	2.0974		GCST90301957	0.0046(0.0052)	0.0374(0.0522)	0.4736	0.7167		GCST90301957	-0.0091(0.0051)	0.0275(0.0626)	0.6601	0.4397		GCST90301957	-0.0097(0.0055)	0.0802(0.0335)	0.0166	2.3944
Estimated description of fatty acid chain length not actual carbon number	GCST90301958	0.0022(0.0044)	-0.0908(0.0832)	0.2748	-1.092		GCST90301958	0.0077(0.0043)	-0.4389(0.2142)	0.0405	-2.0487		GCST90301958	-0.0019(0.0045)	-0.0248(0.0816)	0.7613	-0.3038		GCST90301958	-0.0041(0.0047)	0.0011(0.0938)	0.991	0.0113		GCST90301958	-0.0068(0.005)	0.0701(0.0581)	0.2276	1.2066
Omega-3 fatty acids levels	GCST90301959	-0.0024(0.0046)	-0.03(0.051)	0.5567	-0.5877		GCST90301959	-0.0109(0.0043)	0.1023(0.112)	0.3607	0.914		GCST90301959	0.0008(0.005)	-0.0094(0.0529)	0.8588	-0.1778		GCST90301959	-0.0063(0.0046)	-0.0433(0.0574)	0.4508	-0.7541		GCST90301959	-0.0069(0.0057)	0.0228(0.0372)	0.5398	0.6131
Ratio of omega-3 fatty acids to total fatty acids	GCST90301960	-0.0046(0.0047)	-0.0538(0.0544)	0.3223	-0.9897		GCST90301960	-0.0078(0.0043)	0.0171(0.1172)	0.8837	0.1462		GCST90301960	0.0049(0.0051)	-0.0408(0.0589)	0.4888	-0.6922		GCST90301960	-0.0016(0.0046)	-0.0065(0.0711)	0.9272	-0.0913		GCST90301960	0.0034(0.0052)	-0.0314(0.0451)	0.4861	-0.6965
Omega-6 fatty acids levels	GCST90301961	0.0068(0.0045)	0.0005(0.0482)	0.9925	0.0095		GCST90301961	-0.0076(0.0043)	0.1569(0.1093)	0.1512	1.4353		GCST90301961	0.0038(0.0052)	0.0402(0.0518)	0.4379	0.7758		GCST90301961	-0.0089(0.0049)	-0.018(0.0588)	0.7593	-0.3064		GCST90301961	-0.0068(0.0053)	0.0592(0.0315)	0.0604	1.8778
Ratio of omega-6 fatty acids to total fatty acids	GCST90301962	0.0057(0.0046)	-0.0018(0.0515)	0.972	-0.0351		GCST90301962	0.0002(0.0047)	0.0834(0.1305)	0.5228	0.639		GCST90301962	0.0077(0.0048)	0.049(0.0527)	0.3526	0.9297		GCST90301962	-0.002(0.0054)	0.0937(0.073)	0.1998	1.2823		GCST90301962	0.0088(0.0054)	-0.0127(0.0411)	0.758	-0.3081
Free cholesterol levels	GCST90301963	0.0086(0.0046)	0.0068(0.0495)	0.8904	0.1377		GCST90301963	-0.0108(0.0045)	0.2573(0.1246)	0.039	2.0647		GCST90301963	0.0036(0.0051)	0.0466(0.0514)	0.3641	0.9076		GCST90301963	-0.0111(0.0051)	0.0394(0.0624)	0.5277	0.6316		GCST90301963	-0.0095(0.0055)	0.0806(0.0347)	0.0201	2.3245
Glucose levels	GCST90301964	0.001(0.0044)	-0.0128(0.0593)	0.8295	-0.2154		GCST90301964	-0.0047(0.0043)	0.0847(0.1515)	0.5761	0.5591		GCST90301964	0.0016(0.0047)	-0.0898(0.0595)	0.131	-1.5101		GCST90301964	-0.0004(0.005)	-0.1014(0.0751)	0.177	-1.3499		GCST90301964	0.0047(0.0052)	-0.0986(0.038)	0.0095	-2.5922
Glutamine levels	GCST90301965	0.0023(0.0048)	0.0087(0.0551)	0.8745	0.1579		GCST90301965	-0.0031(0.0049)	0.1612(0.1275)	0.2062	1.264		GCST90301965	0.0025(0.0049)	-0.0118(0.0492)	0.8111	-0.239		GCST90301965	-0.0041(0.005)	-0.0562(0.0594)	0.3441	-0.9461		GCST90301965	-5.2198e-05(0.0056)	0.0215(0.0392)	0.5837	0.548
Glycerol levels	GCST90301966	0.0001(0.0044)	0.1708(0.1162)	0.1417	1.4697		GCST90301966	0.0023(0.0042)	-0.1319(0.2484)	0.5956	-0.5307		GCST90301966	0.0015(0.0044)	-0.0093(0.1194)	0.9378	-0.078		GCST90301966	-0.0025(0.0047)	-0.0643(0.1184)	0.5874	-0.5426		GCST90301966	0.0043(0.005)	0.0176(0.0793)	0.8243	0.222
Glycine levels	GCST90301967	-0.0025(0.0049)	0.0931(0.048)	0.0522	1.9414		GCST90301967	-0.0075(0.0046)	0.2127(0.1407)	0.1305	1.512		GCST90301967	-0.0006(0.0047)	0.1028(0.0522)	0.0487	1.9712		GCST90301967	0.0001(0.0047)	-0.0344(0.0639)	0.5909	-0.5375		GCST90301967	-0.0036(0.0043)	0.0384(0.0269)	0.1533	1.4281
Glycoprotein acetylation	GCST90301968	0.0035(0.005)	-0.0005(0.0488)	0.9926	-0.0093		GCST90301968	0.0012(0.0044)	0.0039(0.1103)	0.9716	0.0356		GCST90301968	0.0032(0.0053)	-0.0193(0.049)	0.6938	-0.3936		GCST90301968	-0.0072(0.0048)	-0.0761(0.0501)	0.1289	-1.5186		GCST90301968	0.0009(0.0056)	0.0219(0.0352)	0.5325	0.6242
Total cholesterol in HDL2	GCST90301969	0.0059(0.0052)	-0.0103(0.0448)	0.8186	-0.2293		GCST90301969	0.0014(0.0048)	0.1621(0.1071)	0.1301	1.5136		GCST90301969	0.0006(0.0052)	0.0458(0.0405)	0.2584	1.1302		GCST90301969	-0.001(0.0052)	0.0404(0.0563)	0.4725	0.7184		GCST90301969	-0.004(0.006)	0.0492(0.0288)	0.0872	1.7103
Total cholesterol in HDL3	GCST90301970	0.0041(0.0052)	-0.0529(0.0662)	0.424	-0.7995		GCST90301970	-0.0045(0.0045)	0.2029(0.1453)	0.1625	1.3967		GCST90301970	0.0048(0.005)	0.0207(0.0637)	0.7447	0.3257		GCST90301970	-0.0039(0.0051)	-0.0529(0.0793)	0.5048	-0.6669		GCST90301970	-0.0014(0.0054)	0.0354(0.0395)	0.3705	0.8956
Total cholesterol levels in HDL	GCST90301971	0.0059(0.0052)	-0.0126(0.0452)	0.7811	-0.2778		GCST90301971	0.0004(0.0048)	0.1715(0.1092)	0.1164	1.5702		GCST90301971	0.0014(0.0052)	0.0426(0.0407)	0.2952	1.0469		GCST90301971	-0.0015(0.0052)	0.0318(0.0572)	0.5781	0.5561		GCST90301971	-0.0041(0.006)	0.0529(0.0289)	0.0668	1.8329
Mean diameter of HDL particles	GCST90301972	0.0052(0.005)	-0.0091(0.0429)	0.8326	-0.2114		GCST90301972	0.0024(0.0047)	0.1181(0.1014)	0.2439	1.1653		GCST90301972	0.0015(0.0053)	0.0295(0.0414)	0.477	0.7112		GCST90301972	-0.0051(0.006)	0.0442(0.0618)	0.4745	0.7152		GCST90301972	-0.0055(0.0061)	0.0435(0.0308)	0.1578	1.4126
Triglyceride levels in HDL	GCST90301973	-6.8736e-05(0.0047)	-0.0032(0.051)	0.9497	-0.0631		GCST90301973	-0.001(0.0046)	0.0935(0.1076)	0.3848	0.869		GCST90301973	0.0019(0.0049)	-0.0171(0.0509)	0.7373	-0.3354		GCST90301973	-0.0043(0.0054)	-0.0327(0.0598)	0.5846	-0.5466		GCST90301973	-0.0121(0.0053)	0.0588(0.0325)	0.0707	1.8074
Histidine levels	GCST90301974	0.0011(0.0048)	-0.0273(0.0691)	0.6926	-0.3953		GCST90301974	-0.0128(0.0046)	0.331(0.164)	0.0436	2.018		GCST90301974	-0.006(0.0047)	-0.0325(0.0748)	0.6634	-0.4352		GCST90301974	-0.0107(0.0052)	0.0111(0.0908)	0.9027	0.1222		GCST90301974	0.0022(0.0052)	-0.0668(0.0486)	0.1694	-1.3742
Total Cholesterol in IDL	GCST90301975	0.0107(0.0046)	-0.0262(0.0527)	0.6195	-0.4966		GCST90301975	-0.0102(0.0046)	0.226(0.1292)	0.0802	1.7493		GCST90301975	0.0049(0.005)	0.0281(0.0559)	0.6153	0.5025		GCST90301975	-0.0091(0.0051)	0.0554(0.0644)	0.3899	0.8598		GCST90301975	-0.0109(0.0055)	0.0774(0.0365)	0.0338	2.1221
Cholesteryl esters to total lipids ratio in IDL	GCST90301976	0.0094(0.0042)	-0.0541(0.0548)	0.3229	-0.9885		GCST90301976	-0.005(0.0047)	0.196(0.1428)	0.1701	1.372		GCST90301976	0.0127(0.0044)	-0.0203(0.0609)	0.7385	-0.3339		GCST90301976	-0.0081(0.0054)	0.1695(0.0817)	0.038	2.0744		GCST90301976	-0.0042(0.0047)	0.0413(0.0431)	0.3384	0.9573
Cholesterol esters in IDL	GCST90301977	0.01(0.0045)	-0.0223(0.0528)	0.673	-0.4221		GCST90301977	-0.0101(0.0046)	0.217(0.1289)	0.0922	1.6841		GCST90301977	0.0054(0.0049)	0.0206(0.0557)	0.7108	0.3708		GCST90301977	-0.0093(0.0051)	0.0544(0.0643)	0.398	0.8453		GCST90301977	-0.0114(0.0054)	0.0781(0.0357)	0.0287	2.1872
Cholesteryl esters to total lipids ratio in IDL	GCST90301978	0.005(0.0044)	-0.041(0.0756)	0.5875	-0.5424		GCST90301978	-0.0041(0.0047)	0.1357(0.1984)	0.4941	0.6839		GCST90301978	0.0129(0.0044)	-0.1003(0.0921)	0.2762	-1.0888		GCST90301978	-0.0087(0.0051)	0.2248(0.1122)	0.0451	2.0035		GCST90301978	-0.005(0.0047)	0.0489(0.054)	0.3652	0.9055
Free cholesterol in IDL	GCST90301979	0.0115(0.0047)	-0.0284(0.053)	0.5917	-0.5364		GCST90301979	-0.01(0.0046)	0.2456(0.131)	0.0608	1.875		GCST90301979	0.003(0.0052)	0.0486(0.0561)	0.3863	0.8664		GCST90301979	-0.0079(0.0051)	0.0538(0.0648)	0.407	0.8292		GCST90301979	-0.0095(0.0055)	0.073(0.038)	0.0549	1.9194
Free cholesterol to total lipids ratio in IDL	GCST90301980	0.007(0.0047)	-0.0325(0.0473)	0.4916	-0.6878		GCST90301980	-0.0046(0.0048)	0.1888(0.1207)	0.1178	1.564		GCST90301980	0.0018(0.005)	0.0716(0.0461)	0.1204	1.553		GCST90301980	-0.0033(0.0052)	0.0883(0.0627)	0.1591	1.408		GCST90301980	0.0009(0.0053)	0.003(0.0372)	0.9357	0.0807
Total lipids in IDL	GCST90301981	0.0092(0.0046)	-0.018(0.0518)	0.7281	-0.3477		GCST90301981	-0.0105(0.0046)	0.2225(0.126)	0.0775	1.7656		GCST90301981	0.0037(0.005)	0.0325(0.0555)	0.5583	0.5854		GCST90301981	-0.009(0.0051)	0.0392(0.0623)	0.529	0.6295		GCST90301981	-0.0106(0.0055)	0.0747(0.0355)	0.0352	2.1064
Concentration of IDL particles	GCST90301982	0.0083(0.0046)	-0.014(0.0516)	0.786	-0.2715		GCST90301982	-0.0108(0.0047)	0.2245(0.1255)	0.0735	1.7895		GCST90301982	0.0032(0.005)	0.0336(0.0553)	0.5437	0.6072		GCST90301982	-0.0091(0.0051)	0.0352(0.0621)	0.5703	0.5676		GCST90301982	-0.0108(0.0056)	0.0746(0.0349)	0.0328	2.1343
Phospholipids in IDL	GCST90301983	0.01(0.0046)	-0.0186(0.0526)	0.7239	-0.3533		GCST90301983	-0.0102(0.0046)	0.2265(0.1274)	0.0755	1.7777		GCST90301983	0.0032(0.0051)	0.0471(0.0561)	0.4013	0.8393		GCST90301983	-0.008(0.005)	0.0453(0.0635)	0.476	0.7128		GCST90301983	-0.0107(0.0056)	0.0791(0.037)	0.0325	2.1382
Phospholipids to total lipids ratio in IDL	GCST90301984	-0.0001(0.0045)	-0.0003(0.0572)	0.9965	-0.0044		GCST90301984	0.0073(0.0043)	-0.1161(0.1304)	0.3731	-0.8907		GCST90301984	-9.6873e-05(0.0046)	0.089(0.0604)	0.1404	1.4744		GCST90301984	0.0072(0.0053)	0.0326(0.0716)	0.6488	0.4555		GCST90301984	0.0052(0.0052)	-0.0025(0.0379)	0.9483	-0.0649
Triglycerides in IDL	GCST90301985	0.0003(0.0047)	0.004(0.0474)	0.9335	0.0834		GCST90301985	-0.0055(0.0049)	0.1068(0.1035)	0.3025	1.0311		GCST90301985	-0.0027(0.0049)	0.0155(0.0521)	0.7659	0.2977		GCST90301985	-0.0029(0.0057)	-0.0537(0.0584)	0.3581	-0.919		GCST90301985	-0.0062(0.0054)	0.0366(0.031)	0.2367	1.1832
Triglycerides to total lipids ratio in IDL	GCST90301986	-0.0093(0.0043)	0.0104(0.0537)	0.847	0.1929		GCST90301986	0.0051(0.0052)	-0.1497(0.141)	0.2884	-1.0617		GCST90301986	-0.0036(0.0045)	-0.0093(0.0564)	0.8696	-0.1641		GCST90301986	0.0062(0.0055)	-0.164(0.0759)	0.0308	-2.1602		GCST90301986	0.005(0.0047)	-0.0434(0.0418)	0.2998	-1.0369
Isoleucine levels	GCST90301987	-0.0038(0.0047)	-0.0147(0.0573)	0.7973	-0.2568		GCST90301987	-0.0079(0.0051)	0.0315(0.1333)	0.8134	0.236		GCST90301987	-0.0007(0.0049)	-0.1059(0.0577)	0.0665	-1.8351		GCST90301987	-0.0022(0.0049)	-0.1884(0.0623)	0.0025	-3.0267		GCST90301987	-0.0009(0.0056)	-0.0263(0.042)	0.5313	-0.6261
Linoleic acid (18:2) levels	GCST90301988	0.0072(0.0044)	-0.0056(0.048)	0.9067	-0.1172		GCST90301988	-0.0072(0.0044)	0.145(0.1054)	0.1688	1.3761		GCST90301988	0.0051(0.0051)	0.0381(0.052)	0.464	0.7322		GCST90301988	-0.0092(0.0049)	-0.0064(0.0601)	0.9148	-0.107		GCST90301988	-0.0073(0.0054)	0.0633(0.0319)	0.0472	1.9846
Ratio of 18:2 linoleic acid to total fatty acids	GCST90301989	0.0022(0.0045)	0.0138(0.0545)	0.8001	0.2532		GCST90301989	0.0006(0.0045)	0.0546(0.1236)	0.6586	0.4419		GCST90301989	0.0061(0.0049)	0.0635(0.0563)	0.2594	1.1279		GCST90301989	-0.0034(0.0051)	0.0987(0.0745)	0.1853	1.3247		GCST90301989	0.0056(0.0053)	-0.0064(0.0417)	0.8785	-0.1529
Lactate levels	GCST90301990	0.0139(0.0043)	-0.0878(0.0813)	0.2801	-1.08		GCST90301990	0.0035(0.0043)	-0.258(0.2031)	0.204	-1.2703		GCST90301990	0.0063(0.0043)	-0.0881(0.0759)	0.2462	-1.1595		GCST90301990	-0.0011(0.0049)	-0.0334(0.0934)	0.7206	-0.3577		GCST90301990	0.01(0.0053)	-0.0786(0.0598)	0.1893	-1.3128
Total cholesterol levels in LDL	GCST90301991	0.0094(0.0047)	-0.0059(0.0525)	0.9102	-0.1128		GCST90301991	-0.011(0.0048)	0.2452(0.1312)	0.0616	1.8693		GCST90301991	0.0042(0.0051)	0.051(0.0562)	0.3639	0.9079		GCST90301991	-0.0077(0.005)	0.0391(0.0653)	0.5495	0.5985		GCST90301991	-0.0073(0.0055)	0.0728(0.0371)	0.0499	1.9612
Mean diameter of LDL particles	GCST90301992	0.0041(0.0048)	-0.0432(0.0644)	0.5024	-0.6707		GCST90301992	0.0027(0.0046)	-0.1329(0.1562)	0.3947	-0.8511		GCST90301992	-0.0005(0.0048)	-0.0774(0.0654)	0.2366	-1.1836		GCST90301992	0.0038(0.005)	0.0319(0.0831)	0.7013	0.3835		GCST90301992	-0.0031(0.0058)	-0.0392(0.0517)	0.4486	-0.7578
Triglyceride levels in LDL	GCST90301993	0.0005(0.0045)	0.0186(0.0499)	0.7086	0.3737		GCST90301993	-0.0053(0.0049)	0.1175(0.1101)	0.2856	1.0678		GCST90301993	-0.0032(0.0048)	0.0443(0.0541)	0.4125	0.8194		GCST90301993	-0.0034(0.0054)	-0.031(0.0608)	0.6103	-0.5096		GCST90301993	-0.0056(0.0053)	0.0542(0.0324)	0.0942	1.6735
Leucine levels	GCST90301994	-0.0016(0.0046)	-0.0671(0.0555)	0.2261	-1.2103		GCST90301994	-0.0065(0.005)	-0.0124(0.1292)	0.9233	-0.0963		GCST90301994	-0.0006(0.0048)	-0.1397(0.0551)	0.0112	-2.5356		GCST90301994	-0.0007(0.0049)	-0.2116(0.0637)	0.0009	-3.322		GCST90301994	-0.0018(0.0055)	-0.0507(0.0417)	0.2243	-1.2151
Total cholesterol in large HDL	GCST90301995	0.0044(0.0051)	-0.015(0.0449)	0.7384	-0.334		GCST90301995	0.0052(0.0048)	0.1011(0.1051)	0.3363	0.9615		GCST90301995	0.0008(0.0051)	0.0306(0.0417)	0.4625	0.7348		GCST90301995	-0.0023(0.0056)	0.0453(0.06)	0.4497	0.7559		GCST90301995	-0.005(0.0063)	0.0401(0.0304)	0.1878	1.317
Total cholesterol to total lipids ratio in large HDL	GCST90301996	-0.0009(0.0049)	-0.0342(0.0536)	0.5237	-0.6376		GCST90301996	0.0058(0.0044)	-0.0337(0.1209)	0.7803	-0.279		GCST90301996	0.0025(0.005)	0.0006(0.0532)	0.9908	0.0115		GCST90301996	-0.0046(0.0052)	0.0248(0.07)	0.7228	0.3547		GCST90301996	0.0056(0.0051)	-0.0324(0.0391)	0.4075	-0.8284
Cholesterol esters in large HDL	GCST90301997	0.0043(0.0051)	-0.0169(0.0453)	0.7087	-0.3736		GCST90301997	0.0053(0.0048)	0.0991(0.1054)	0.3472	0.9401		GCST90301997	0.0009(0.0051)	0.0288(0.042)	0.4924	0.6865		GCST90301997	-0.0021(0.0056)	0.0422(0.0603)	0.4839	0.7001		GCST90301997	-0.0053(0.0063)	0.0402(0.0305)	0.1877	1.3175
Cholesteryl esters to total lipids ratio in large HDL	GCST90301998	-0.0028(0.0048)	-0.0486(0.0618)	0.4316	-0.7865		GCST90301998	0.0068(0.0042)	-0.1275(0.1394)	0.3604	-0.9147		GCST90301998	0.0017(0.0048)	-0.0138(0.0625)	0.8255	-0.2205		GCST90301998	-0.0042(0.0049)	-0.0021(0.0797)	0.979	-0.0264		GCST90301998	0.0056(0.0049)	-0.065(0.046)	0.1575	-1.4135
Free cholesterol in large HDL	GCST90301999	0.0045(0.0052)	-0.0075(0.044)	0.8656	-0.1693		GCST90301999	0.0054(0.0049)	0.1084(0.1051)	0.3024	1.0314		GCST90301999	0.0008(0.0051)	0.0374(0.0411)	0.3629	0.9099		GCST90301999	-0.0029(0.0056)	0.0531(0.0597)	0.3731	0.8906		GCST90301999	-0.0049(0.0062)	0.0419(0.0303)	0.1668	1.3826
Free cholesterol to total lipids ratio in large HDL	GCST90302000	-0.0011(0.0048)	-0.0282(0.0488)	0.5625	-0.5791		GCST90302000	0.0018(0.0045)	0.0782(0.1144)	0.4941	0.6839		GCST90302000	0.0011(0.0048)	0.0009(0.0469)	0.9842	0.0198		GCST90302000	-0.0051(0.0054)	0.071(0.0661)	0.2829	1.0738		GCST90302000	0.003(0.0053)	0.003(0.0367)	0.9345	0.0821
Total lipids in large HDL	GCST90302001	0.0056(0.0052)	-0.02(0.0457)	0.6621	-0.4371		GCST90302001	0.005(0.0049)	0.1163(0.1071)	0.2773	1.0863		GCST90302001	0.0014(0.0051)	0.0285(0.0417)	0.4945	0.6831		GCST90302001	-0.0016(0.0055)	0.045(0.06)	0.4532	0.7501		GCST90302001	-0.0058(0.0063)	0.0465(0.0306)	0.1284	1.5203
Concentration of large HDL particles	GCST90302002	0.0056(0.0052)	-0.02(0.046)	0.6641	-0.4342		GCST90302002	0.0049(0.0049)	0.1203(0.1079)	0.2648	1.1151		GCST90302002	0.0014(0.0051)	0.0288(0.0419)	0.4923	0.6866		GCST90302002	-0.0017(0.0055)	0.046(0.0602)	0.4449	0.764		GCST90302002	-0.0059(0.0063)	0.0471(0.0307)	0.1253	1.5329
Phospholipids in large HDL	GCST90302003	0.0064(0.0052)	-0.0252(0.0459)	0.5836	-0.5482		GCST90302003	0.0047(0.0049)	0.1267(0.107)	0.2362	1.1846		GCST90302003	0.0017(0.0051)	0.029(0.0415)	0.4847	0.6988		GCST90302003	-0.0003(0.0054)	0.0419(0.0588)	0.4755	0.7136		GCST90302003	-0.0052(0.0062)	0.048(0.0303)	0.1124	1.5875
Phospholipids to total lipids ratio in large HDL	GCST90302004	0.0042(0.0046)	-0.0427(0.0592)	0.4708	-0.7212		GCST90302004	-0.0051(0.0042)	0.0693(0.1359)	0.6102	0.5098		GCST90302004	0.0017(0.0049)	0.028(0.0631)	0.6573	0.4437		GCST90302004	0.0074(0.0053)	0.0188(0.0906)	0.8359	0.2072		GCST90302004	0.0021(0.0051)	0.0258(0.0466)	0.5799	0.5535
Triglycerides in large HDL	GCST90302005	0.0049(0.0049)	-0.0089(0.0611)	0.8842	-0.1456		GCST90302005	0.0039(0.0045)	0.162(0.1476)	0.2724	1.0976		GCST90302005	0.0014(0.005)	0.0197(0.0615)	0.7493	0.3196		GCST90302005	-0.0076(0.0053)	0.0835(0.0771)	0.2785	1.0837		GCST90302005	-0.0145(0.0054)	0.1098(0.0377)	0.0036	2.9132
Triglycerides to total lipids ratio in large HDL	GCST90302006	-0.0022(0.0048)	0.0321(0.0563)	0.5685	0.5703		GCST90302006	-0.0017(0.0049)	0.0111(0.1215)	0.9273	0.0912		GCST90302006	0.0042(0.0049)	-0.008(0.0586)	0.8919	-0.1359		GCST90302006	-0.0051(0.0052)	0.0114(0.068)	0.8667	0.1679		GCST90302006	-0.0082(0.0049)	0.0422(0.0361)	0.2424	1.1691
Total cholesterol in large LDL	GCST90302007	0.0098(0.0046)	-0.0072(0.0521)	0.8895	-0.1389		GCST90302007	-0.0109(0.0047)	0.2397(0.1292)	0.0635	1.8559		GCST90302007	0.0044(0.0051)	0.0468(0.0557)	0.4011	0.8397		GCST90302007	-0.0078(0.005)	0.0421(0.0642)	0.5121	0.6556		GCST90302007	-0.0084(0.0055)	0.0745(0.0366)	0.0415	2.0387
Total cholesterol to total lipids ratio in large LDL	GCST90302008	0.0098(0.0043)	-0.0161(0.0583)	0.783	-0.2754		GCST90302008	-0.01(0.0048)	0.2391(0.1514)	0.1144	1.5788		GCST90302008	0.0065(0.0047)	0.0421(0.0609)	0.4896	0.6909		GCST90302008	-0.0089(0.0052)	0.143(0.0804)	0.0753	1.7787		GCST90302008	-0.0039(0.0053)	0.0512(0.0448)	0.2531	1.1429
Cholesterol esters in large LDL	GCST90302009	0.0094(0.0046)	-0.006(0.052)	0.9087	-0.1146		GCST90302009	-0.0111(0.0047)	0.2382(0.1285)	0.0638	1.8535		GCST90302009	0.0046(0.0051)	0.0431(0.0556)	0.4379	0.7757		GCST90302009	-0.0079(0.005)	0.0391(0.0641)	0.5416	0.6104		GCST90302009	-0.0084(0.0055)	0.0725(0.036)	0.0442	2.0121
Cholesteryl esters to total lipids ratio in large LDL	GCST90302010	0.006(0.0044)	-0.0044(0.0607)	0.9423	-0.0724		GCST90302010	-0.0115(0.0047)	0.2466(0.1501)	0.1005	1.6425		GCST90302010	0.0055(0.0046)	0.0265(0.0633)	0.6752	0.419		GCST90302010	-0.0101(0.0051)	0.1053(0.0804)	0.1903	1.3096		GCST90302010	-0.0039(0.0055)	0.0579(0.0418)	0.1667	1.3829
Free cholesterol in large LDL	GCST90302011	0.011(0.0047)	-0.0144(0.0534)	0.7881	-0.2688		GCST90302011	-0.0098(0.0047)	0.2423(0.1331)	0.0686	1.8208		GCST90302011	0.0035(0.0051)	0.0595(0.0571)	0.2979	1.041		GCST90302011	-0.0075(0.005)	0.0546(0.0662)	0.4093	0.8251		GCST90302011	-0.009(0.0056)	0.0823(0.0396)	0.0374	2.0809
Free cholesterol to total lipids ratio in large LDL	GCST90302012	0.0041(0.0045)	-0.032(0.0447)	0.474	-0.7159		GCST90302012	0.0055(0.0047)	-0.0511(0.1038)	0.6228	-0.4919		GCST90302012	0.0027(0.0048)	0.017(0.0465)	0.7152	0.3649		GCST90302012	0.0041(0.0054)	0.0519(0.0536)	0.3333	0.9676		GCST90302012	0.0048(0.0057)	-0.022(0.0332)	0.5081	-0.6618
Total lipids in large LDL	GCST90302013	0.009(0.0047)	-0.0052(0.0527)	0.9216	-0.0984		GCST90302013	-0.0109(0.0047)	0.2364(0.1293)	0.0675	1.8282		GCST90302013	0.0034(0.0051)	0.0502(0.0566)	0.3748	0.8875		GCST90302013	-0.0082(0.005)	0.0365(0.0641)	0.5688	0.5697		GCST90302013	-0.0092(0.0057)	0.0776(0.037)	0.0357	2.1008
Concentration of large LDL particles	GCST90302014	0.0082(0.0047)	-0.0024(0.0524)	0.963	-0.0464		GCST90302014	-0.011(0.0047)	0.2373(0.1284)	0.0646	1.8477		GCST90302014	0.003(0.0051)	0.0504(0.0565)	0.3725	0.8918		GCST90302014	-0.0082(0.005)	0.0337(0.0639)	0.5978	0.5276		GCST90302014	-0.0094(0.0057)	0.0758(0.0366)	0.0381	2.0741
Phospholipids in large LDL	GCST90302015	0.0093(0.0046)	-0.0072(0.0524)	0.8914	-0.1365		GCST90302015	-0.0105(0.0047)	0.2369(0.1286)	0.0655	1.8417		GCST90302015	0.0041(0.0051)	0.0479(0.0561)	0.3935	0.8534		GCST90302015	-0.008(0.0049)	0.0384(0.0636)	0.5461	0.6037		GCST90302015	-0.0101(0.0056)	0.0819(0.0366)	0.0251	2.2397
Phospholipids to total lipids ratio in large LDL	GCST90302016	-0.0046(0.0048)	-0.0126(0.0558)	0.8209	-0.2264		GCST90302016	0.011(0.005)	-0.1929(0.1337)	0.1489	-1.4434		GCST90302016	-0.0004(0.005)	-0.0291(0.0585)	0.6192	-0.497		GCST90302016	0.0088(0.0051)	-0.0454(0.0695)	0.5141	-0.6524		GCST90302016	0.0045(0.0058)	-0.0487(0.0397)	0.2198	-1.2269
Triglycerides in large LDL	GCST90302017	0.0014(0.0046)	0.0124(0.0504)	0.8053	0.2464		GCST90302017	-0.0053(0.0049)	0.1236(0.1108)	0.2644	1.116		GCST90302017	-0.0032(0.0048)	0.0371(0.0552)	0.5016	0.6719		GCST90302017	-0.0034(0.0055)	-0.0305(0.0619)	0.6222	-0.4927		GCST90302017	-0.0065(0.0053)	0.0518(0.0325)	0.1108	1.5947
Triglycerides to total lipids ratio in large LDL	GCST90302018	-0.0106(0.0041)	-0.0146(0.0593)	0.8054	-0.2464		GCST90302018	0.0051(0.0054)	-0.2049(0.1667)	0.2191	-1.229		GCST90302018	-0.0058(0.0044)	-0.0262(0.0632)	0.6789	-0.4139		GCST90302018	0.0059(0.0052)	-0.1142(0.0881)	0.195	-1.2959		GCST90302018	0.0029(0.0047)	-0.0331(0.0468)	0.4792	-0.7076
Total Cholesterol in large VLDL	GCST90302019	-0.0009(0.0046)	0.0004(0.0424)	0.9917	0.0104		GCST90302019	-0.0044(0.0048)	0.0437(0.1008)	0.6649	0.4332		GCST90302019	0.0029(0.0051)	-0.0329(0.0489)	0.5019	-0.6715		GCST90302019	-0.0071(0.0052)	-0.0597(0.049)	0.2229	-1.2188		GCST90302019	-0.0066(0.006)	0.0215(0.033)	0.5151	0.651
Total cholesterol to total lipids ratio in large VLDL	GCST90302020	0.0006(0.0041)	0.04(0.0705)	0.5704	0.5674		GCST90302020	-0.0071(0.0043)	0.2702(0.1702)	0.1123	1.588		GCST90302020	0.0035(0.0044)	0.0429(0.0756)	0.5709	0.5667		GCST90302020	-0.0068(0.0053)	0.1972(0.0948)	0.0376	2.0794		GCST90302020	-0.0049(0.0051)	0.0666(0.0571)	0.2434	1.1664
Cholesterol esters in large VLDL	GCST90302021	-0.001(0.0046)	0.0033(0.0426)	0.9375	0.0784		GCST90302021	-0.005(0.0047)	0.0612(0.1002)	0.5414	0.6107		GCST90302021	0.0031(0.0051)	-0.0247(0.0486)	0.6107	-0.509		GCST90302021	-0.0083(0.0053)	-0.0466(0.0493)	0.3449	-0.9446		GCST90302021	-0.0069(0.006)	0.0238(0.0324)	0.4636	0.7329
Cholesteryl esters to total lipids ratio in large VLDL	GCST90302022	-0.0013(0.0045)	0.0365(0.0633)	0.5644	0.5764		GCST90302022	-0.0054(0.0045)	0.1711(0.1509)	0.2569	1.1338		GCST90302022	0.0039(0.0047)	0.0425(0.0689)	0.5379	0.616		GCST90302022	-0.0051(0.005)	0.2144(0.0804)	0.0076	2.6676		GCST90302022	-0.0024(0.0056)	0.0432(0.0552)	0.4347	0.7812
Free cholesterol in large VLDL	GCST90302023	-0.0004(0.0045)	-0.0043(0.0426)	0.9196	-0.101		GCST90302023	-0.0038(0.0047)	0.0262(0.1026)	0.7984	0.2554		GCST90302023	0.0027(0.0051)	-0.04(0.0497)	0.4209	-0.8048		GCST90302023	-0.0054(0.0052)	-0.0739(0.0494)	0.1352	-1.494		GCST90302023	-0.006(0.006)	0.0183(0.034)	0.5903	0.5384
Free cholesterol to total lipids ratio in large VLDL	GCST90302024	0.0041(0.0042)	-0.0422(0.0716)	0.5556	-0.5894		GCST90302024	0.0043(0.0046)	-0.1035(0.1752)	0.5548	-0.5906		GCST90302024	0.0056(0.0048)	-0.0657(0.076)	0.3871	-0.8648		GCST90302024	0.0046(0.0049)	-0.2034(0.0921)	0.0272	-2.2087		GCST90302024	0.0006(0.005)	-0.0278(0.0523)	0.5947	-0.532
Total lipids in large VLDL	GCST90302025	-0.002(0.0046)	0.0043(0.0418)	0.9191	0.1016		GCST90302025	-0.0036(0.0048)	0.0282(0.1016)	0.7811	0.2779		GCST90302025	0.0029(0.0051)	-0.0346(0.0488)	0.4782	-0.7092		GCST90302025	-0.0051(0.0052)	-0.07(0.0486)	0.1499	-1.4399		GCST90302025	-0.0055(0.0061)	0.0169(0.0339)	0.6181	0.4985
Concentration of large VLDL particles	GCST90302026	-0.0023(0.0046)	0.0053(0.0418)	0.8994	0.1264		GCST90302026	-0.0035(0.0048)	0.026(0.1016)	0.7978	0.2562		GCST90302026	0.0028(0.0051)	-0.0341(0.0488)	0.4844	-0.6992		GCST90302026	-0.005(0.0052)	-0.0716(0.0486)	0.1407	-1.4731		GCST90302026	-0.0054(0.0061)	0.0164(0.0339)	0.63	0.4817
Phospholipids in large VLDL	GCST90302027	-0.0019(0.0045)	0.0044(0.0422)	0.9172	0.104		GCST90302027	-0.0038(0.0048)	0.0293(0.1016)	0.7733	0.2881		GCST90302027	0.0025(0.005)	-0.0319(0.0488)	0.5129	-0.6544		GCST90302027	-0.0052(0.0052)	-0.0679(0.0488)	0.1642	-1.3911		GCST90302027	-0.0064(0.0061)	0.0206(0.0336)	0.5407	0.6117
Phospholipids to total lipids ratio in large VLDL	GCST90302028	-0.0019(0.0044)	0.0659(0.0669)	0.3241	0.986		GCST90302028	-0.0018(0.0044)	0.0655(0.158)	0.6783	0.4148		GCST90302028	-0.0005(0.0043)	0.0406(0.0642)	0.5274	0.632		GCST90302028	0.001(0.0049)	0.0353(0.0834)	0.6721	0.4233		GCST90302028	-0.0051(0.0048)	0.0788(0.0456)	0.0841	1.7276
Triglycerides in large VLDL	GCST90302029	-0.0024(0.0046)	0.0059(0.0418)	0.888	0.1408		GCST90302029	-0.0031(0.0048)	0.0168(0.1022)	0.8694	0.1644		GCST90302029	0.0031(0.0051)	-0.0345(0.0488)	0.4792	-0.7075		GCST90302029	-0.0043(0.0053)	-0.0768(0.0488)	0.1158	-1.5726		GCST90302029	-0.0048(0.0061)	0.0147(0.0343)	0.6688	0.4278
Triglycerides to total lipids ratio in large VLDL	GCST90302030	-0.0005(0.0044)	-0.0765(0.0671)	0.254	-1.1406		GCST90302030	0.0088(0.0041)	-0.2624(0.1688)	0.1199	-1.5551		GCST90302030	0.0042(0.0045)	-0.0483(0.0678)	0.4766	-0.7119		GCST90302030	0.0076(0.0052)	-0.1752(0.0854)	0.0402	-2.0521		GCST90302030	0.0088(0.0052)	-0.1079(0.0544)	0.0473	-1.9834
Total cholesterol levels in medium HDL	GCST90302031	0.0076(0.0048)	-0.0563(0.0542)	0.2993	-1.0379		GCST90302031	0.0004(0.0045)	0.17(0.1236)	0.1688	1.376		GCST90302031	0.0045(0.005)	-0.0009(0.0501)	0.9851	-0.0187		GCST90302031	0.0056(0.0049)	-0.0037(0.0708)	0.9581	-0.0525		GCST90302031	-0.0033(0.0059)	0.05(0.0349)	0.1515	1.4342
Total cholesterol to total lipids ratio in medium HDL	GCST90302032	0.0045(0.0043)	-0.0368(0.0516)	0.4765	-0.712		GCST90302032	0.002(0.0045)	0.046(0.106)	0.6641	0.4343		GCST90302032	0.0071(0.0046)	-0.0091(0.0515)	0.8605	-0.1758		GCST90302032	0.0051(0.0056)	0.0085(0.0717)	0.905	0.1193		GCST90302032	0.0044(0.0054)	-0.0056(0.0337)	0.8689	-0.1651
Cholesterol esters in medium HDL	GCST90302033	0.0074(0.0048)	-0.0556(0.0546)	0.3087	-1.018		GCST90302033	0.0003(0.0046)	0.1634(0.1235)	0.1859	1.3228		GCST90302033	0.0046(0.0051)	-0.0029(0.0506)	0.9543	-0.0574		GCST90302033	0.0059(0.0049)	-0.0028(0.072)	0.9689	-0.0389		GCST90302033	-0.0027(0.0059)	0.0465(0.035)	0.1843	1.3277
Cholesteryl esters to total lipids ratio in medium HDL	GCST90302034	0.0034(0.0042)	-0.0261(0.0512)	0.6104	-0.5096		GCST90302034	0.0027(0.0046)	-0.0036(0.1054)	0.9727	-0.0343		GCST90302034	0.0055(0.0046)	-0.0024(0.0536)	0.9638	-0.0454		GCST90302034	0.0051(0.0058)	0.0101(0.0718)	0.8881	0.1407		GCST90302034	0.0072(0.0053)	-0.0213(0.0338)	0.5279	-0.6312
Free cholesterol in medium HDL	GCST90302035	0.0089(0.0049)	-0.0666(0.0532)	0.2104	-1.2524		GCST90302035	0.0012(0.0044)	0.1862(0.1232)	0.1309	1.5106		GCST90302035	0.0043(0.005)	-0.0024(0.0495)	0.9613	-0.0485		GCST90302035	0.0045(0.0047)	-0.0116(0.0674)	0.8636	-0.1718		GCST90302035	-0.005(0.0058)	0.0553(0.0344)	0.1081	1.6067
Free cholesterol to total lipids ratio in medium HDL	GCST90302036	0.0073(0.0048)	-0.0694(0.0548)	0.2051	-1.2671		GCST90302036	0.0016(0.0042)	0.1613(0.1263)	0.2016	1.277		GCST90302036	0.0069(0.005)	-0.0128(0.0535)	0.8105	-0.2398		GCST90302036	0.0018(0.0048)	-0.0031(0.0702)	0.9645	-0.0445		GCST90302036	-0.0043(0.0052)	0.0482(0.0358)	0.1776	1.3481
Total lipids in medium HDL	GCST90302037	0.0072(0.0048)	-0.0588(0.053)	0.2669	-1.1101		GCST90302037	0.0006(0.0045)	0.1657(0.1224)	0.1759	1.3534		GCST90302037	0.0039(0.005)	-0.0033(0.0487)	0.9467	-0.0668		GCST90302037	0.0051(0.0047)	-0.0148(0.0676)	0.8263	-0.2195		GCST90302037	-0.0047(0.0059)	0.0539(0.0352)	0.126	1.5302
Concentration of medium HDL particles	GCST90302038	0.0072(0.0048)	-0.0603(0.053)	0.2555	-1.1372		GCST90302038	0.0003(0.0045)	0.1698(0.1231)	0.1677	1.3796		GCST90302038	0.004(0.005)	-0.0063(0.0486)	0.8965	-0.1301		GCST90302038	0.0048(0.0047)	-0.0158(0.0674)	0.8152	-0.2337		GCST90302038	-0.0051(0.0058)	0.0551(0.0355)	0.1207	1.552
Phospholipids in medium HDL	GCST90302039	0.0066(0.0048)	-0.0576(0.0521)	0.2688	-1.1057		GCST90302039	0.0011(0.0045)	0.1533(0.1191)	0.1978	1.2879		GCST90302039	0.003(0.005)	-2.9713e-06(0.048)	1	-6.1937e-05		GCST90302039	0.005(0.0047)	-0.018(0.0647)	0.781	-0.2781		GCST90302039	-0.0054(0.0058)	0.0546(0.0348)	0.1163	1.5704
Phospholipids to total lipids ratio in medium HDL	GCST90302040	-0.0056(0.0043)	0.0585(0.0727)	0.4206	0.8054		GCST90302040	-0.001(0.0049)	-0.0755(0.151)	0.617	-0.5002		GCST90302040	-0.0099(0.0045)	0.0988(0.0787)	0.2096	1.2547		GCST90302040	-0.0053(0.0053)	0.0288(0.1062)	0.7862	0.2713		GCST90302040	-0.0034(0.0049)	-0.0107(0.0468)	0.8195	-0.2282
Triglycerides in medium HDL	GCST90302041	0.0014(0.0044)	-0.0217(0.0449)	0.6288	-0.4834		GCST90302041	-0.0034(0.0046)	0.0929(0.1022)	0.3634	0.9089		GCST90302041	0.0028(0.0046)	-0.0303(0.0455)	0.5053	-0.6662		GCST90302041	-0.0022(0.005)	-0.0092(0.0538)	0.8638	-0.1715		GCST90302041	-0.0106(0.0053)	0.0428(0.0318)	0.1785	1.3455
Triglycerides to total lipids ratio in medium HDL	GCST90302042	-0.0039(0.0045)	0.0137(0.046)	0.7662	0.2974		GCST90302042	-0.003(0.005)	0.0151(0.1023)	0.8825	0.1477		GCST90302042	0.0026(0.0048)	-0.0095(0.0488)	0.8457	-0.1946		GCST90302042	-0.0054(0.0054)	0.0076(0.0579)	0.8961	0.1306		GCST90302042	-0.0047(0.0054)	0.0196(0.0301)	0.5152	0.6508
Total cholesterol in medium LDL	GCST90302043	0.0087(0.0047)	0.0019(0.0531)	0.9711	0.0362		GCST90302043	-0.0112(0.0048)	0.2517(0.1331)	0.0586	1.8911		GCST90302043	0.0038(0.0051)	0.0565(0.0572)	0.3234	0.9874		GCST90302043	-0.0071(0.005)	0.0345(0.0664)	0.6032	0.5198		GCST90302043	-0.007(0.0056)	0.0728(0.038)	0.0553	1.9163
Total cholesterol to total lipids ratio in medium LDL	GCST90302044	0.0087(0.0044)	-0.035(0.0606)	0.5634	-0.5778		GCST90302044	-0.0089(0.0048)	0.2351(0.152)	0.1219	1.547		GCST90302044	0.0069(0.0048)	0.0495(0.0623)	0.4263	0.7956		GCST90302044	-0.0079(0.0051)	0.1407(0.0805)	0.0805	1.7479		GCST90302044	-0.0001(0.0053)	0.03(0.0462)	0.516	0.6496
Cholesterol esters in medium LDL	GCST90302045	0.0089(0.0047)	0.0004(0.0534)	0.9948	0.0066		GCST90302045	-0.0112(0.0048)	0.2506(0.1333)	0.0601	1.8801		GCST90302045	0.004(0.0051)	0.0563(0.0575)	0.328	0.9782		GCST90302045	-0.0068(0.005)	0.0378(0.0669)	0.5717	0.5655		GCST90302045	-0.0064(0.0056)	0.0708(0.038)	0.0621	1.8656
Cholesteryl esters to total lipids ratio in medium LDL	GCST90302046	0.0079(0.0045)	-0.026(0.061)	0.6702	-0.4259		GCST90302046	-0.0095(0.0049)	0.2615(0.1526)	0.0867	1.7131		GCST90302046	0.0063(0.0048)	0.046(0.0636)	0.4697	0.723		GCST90302046	-0.007(0.0051)	0.1154(0.0804)	0.1512	1.4353		GCST90302046	-0.0014(0.0053)	0.0458(0.0443)	0.3006	1.0351
Free cholesterol in medium LDL	GCST90302047	0.0074(0.0047)	0.0066(0.0525)	0.9004	0.1251		GCST90302047	-0.0107(0.0048)	0.2328(0.1294)	0.0719	1.7998		GCST90302047	0.0033(0.0051)	0.0528(0.056)	0.3458	0.9428		GCST90302047	-0.0083(0.0049)	0.0211(0.0641)	0.7421	0.3291		GCST90302047	-0.0088(0.0057)	0.075(0.0376)	0.0459	1.9962
Free cholesterol to total lipids ratio in medium LDL	GCST90302048	-0.0066(0.0048)	-0.0154(0.0516)	0.7649	-0.299		GCST90302048	0.0084(0.0047)	-0.1722(0.1226)	0.1603	-1.4041		GCST90302048	-0.0003(0.0048)	-0.028(0.0529)	0.596	-0.5302		GCST90302048	0.0062(0.0048)	-0.0386(0.0655)	0.5556	-0.5893		GCST90302048	0.0039(0.0055)	-0.0513(0.0371)	0.1671	-1.3815
Total lipid levels in medium LDL	GCST90302049	0.0075(0.0047)	0.007(0.0518)	0.8921	0.1356		GCST90302049	-0.0111(0.0048)	0.2338(0.1277)	0.0671	1.8307		GCST90302049	0.0031(0.0051)	0.0555(0.0559)	0.3204	0.9936		GCST90302049	-0.0073(0.005)	0.0226(0.0641)	0.7241	0.353		GCST90302049	-0.0077(0.0057)	0.0737(0.0364)	0.0426	2.0281
Concentration of medium LDL particles	GCST90302050	0.0072(0.0047)	0.0078(0.0516)	0.8794	0.1518		GCST90302050	-0.0113(0.0048)	0.24(0.1274)	0.0595	1.8843		GCST90302050	0.0028(0.0051)	0.0557(0.0557)	0.3171	1.0004		GCST90302050	-0.0073(0.005)	0.0221(0.064)	0.7299	0.3453		GCST90302050	-0.0078(0.0057)	0.0727(0.0361)	0.0438	2.0156
Phospholipids in medium LDL	GCST90302051	0.0055(0.0046)	0.0156(0.0511)	0.7608	0.3044		GCST90302051	-0.0106(0.0048)	0.2131(0.122)	0.0807	1.7464		GCST90302051	0.0029(0.005)	0.0482(0.0545)	0.3762	0.885		GCST90302051	-0.0081(0.0049)	0.0061(0.0611)	0.9202	0.1002		GCST90302051	-0.0103(0.0058)	0.0786(0.0352)	0.0253	2.2361
Phospholipids to total lipids ratio in medium LDL	GCST90302052	-0.0093(0.0049)	0.0038(0.0581)	0.9475	0.0659		GCST90302052	0.01(0.005)	-0.2415(0.1521)	0.1122	-1.5884		GCST90302052	-0.0005(0.0048)	-0.046(0.0584)	0.431	-0.7874		GCST90302052	0.0079(0.0047)	-0.0936(0.0722)	0.195	-1.2959		GCST90302052	0.0011(0.0056)	-0.0352(0.0455)	0.439	-0.774
Triglycerides in medium LDL	GCST90302053	9.8664e-05(0.0045)	0.0309(0.0518)	0.5507	0.5966		GCST90302053	-0.0054(0.0048)	0.1239(0.1153)	0.2826	1.0745		GCST90302053	-0.0043(0.0048)	0.0617(0.0575)	0.2834	1.0728		GCST90302053	-0.0039(0.0053)	-0.0118(0.0638)	0.8535	-0.1847		GCST90302053	-0.0053(0.0054)	0.06(0.0342)	0.0791	1.7561
Triglycerides to total lipids ratio in medium LDL	GCST90302054	-0.006(0.004)	-0.015(0.069)	0.8274	-0.218		GCST90302054	0.006(0.0051)	-0.1789(0.1831)	0.3287	-0.9767		GCST90302054	-0.0042(0.0043)	0.0143(0.0723)	0.8437	0.1972		GCST90302054	0.0039(0.0052)	-0.0822(0.1001)	0.4113	-0.8215		GCST90302054	0.0021(0.0047)	-0.0106(0.05)	0.8325	-0.2115
Monounsaturated fatty acids (16:1, 18:1) levels	GCST90302055	0.0046(0.0045)	-0.014(0.045)	0.7556	-0.3112		GCST90302055	-0.0036(0.0048)	0.0787(0.1039)	0.4486	0.7577		GCST90302055	0.0036(0.0048)	-0.0056(0.0474)	0.9058	-0.1184		GCST90302055	-0.0021(0.0053)	-0.0648(0.0535)	0.2257	-1.2116		GCST90302055	-0.0091(0.0058)	0.0628(0.0318)	0.0483	1.9744
Ratio of monounsaturated fatty acids to total fatty acids	GCST90302056	0.0024(0.0046)	-0.0343(0.0451)	0.447	-0.7605		GCST90302056	0.005(0.0048)	-0.0635(0.1139)	0.5771	-0.5576		GCST90302056	0.0046(0.0046)	-0.0389(0.0464)	0.4019	-0.8382		GCST90302056	0.0037(0.0059)	-0.0667(0.0623)	0.2843	-1.0708		GCST90302056	-0.0023(0.0057)	0.0499(0.0344)	0.1469	1.4505
Total cholesterol in medium VLDL	GCST90302057	0.0006(0.0045)	0.0016(0.0435)	0.9704	0.0372		GCST90302057	-0.0059(0.0047)	0.0647(0.0993)	0.5149	0.6512		GCST90302057	0.0038(0.0051)	-0.0197(0.0489)	0.6867	-0.4033		GCST90302057	-0.0074(0.0053)	-0.0506(0.0495)	0.3067	-1.0221		GCST90302057	-0.0093(0.006)	0.0351(0.0313)	0.2628	1.1198
Total cholesterol to total lipids ratio in medium VLDL	GCST90302058	0.0021(0.0046)	0.0076(0.0526)	0.8856	0.1439		GCST90302058	-0.0057(0.0041)	0.2069(0.1298)	0.111	1.5936		GCST90302058	0.0071(0.0046)	0.0367(0.0538)	0.4953	0.6819		GCST90302058	-0.0071(0.0058)	0.1576(0.0666)	0.0179	2.3679		GCST90302058	-0.0058(0.0051)	0.0592(0.0429)	0.1679	1.3789
Cholesterol esters in medium VLDL	GCST90302059	0.0014(0.0045)	0.0047(0.045)	0.9163	0.1051		GCST90302059	-0.0073(0.0046)	0.091(0.1014)	0.3693	0.8978		GCST90302059	0.0046(0.0051)	-0.012(0.0497)	0.8097	-0.2408		GCST90302059	-0.0094(0.0052)	-0.028(0.0504)	0.5776	-0.5569		GCST90302059	-0.01(0.0058)	0.0433(0.0305)	0.1557	1.4196
Cholesteryl esters to total lipids ratio in medium VLDL	GCST90302060	0.0016(0.0047)	0.0155(0.0476)	0.7447	0.3257		GCST90302060	-0.006(0.0042)	0.1686(0.1222)	0.1675	1.3803		GCST90302060	0.0056(0.0046)	0.046(0.0499)	0.3571	0.921		GCST90302060	-0.0053(0.0058)	0.1498(0.0631)	0.0176	2.3749		GCST90302060	-0.005(0.0054)	0.0471(0.0422)	0.2652	1.1142
Free cholesterol in medium VLDL	GCST90302061	-0.0007(0.0045)	0.0011(0.0418)	0.9789	0.0265		GCST90302061	-0.0037(0.0048)	0.0293(0.0979)	0.7644	0.2996		GCST90302061	0.0033(0.0051)	-0.0308(0.0483)	0.5242	-0.6369		GCST90302061	-0.0051(0.0054)	-0.0714(0.0492)	0.1469	-1.4507		GCST90302061	-0.0073(0.0061)	0.0234(0.0327)	0.474	0.716
Free cholesterol to total lipids ratio in medium VLDL	GCST90302062	0.0032(0.0047)	-0.0548(0.0545)	0.315	-1.0048		GCST90302062	6.4493e-05(0.0047)	0.0644(0.1207)	0.5939	0.5332		GCST90302062	0.0041(0.0045)	-0.0423(0.0601)	0.4808	-0.705		GCST90302062	0.0019(0.0052)	-0.1206(0.0668)	0.0708	-1.8068		GCST90302062	-0.0018(0.0051)	0.0177(0.0379)	0.6406	0.4669
Total lipids in medium VLDL	GCST90302063	-0.0008(0.0046)	0.0016(0.0417)	0.9691	0.0387		GCST90302063	-0.0039(0.0048)	0.0233(0.0988)	0.8136	0.2358		GCST90302063	0.0034(0.0051)	-0.0288(0.048)	0.5479	-0.601		GCST90302063	-0.0048(0.0053)	-0.0711(0.049)	0.1466	-1.4515		GCST90302063	-0.007(0.0062)	0.0224(0.0328)	0.4949	0.6826
Concentration of medium VLDL particles	GCST90302064	-0.0011(0.0046)	0.0022(0.0415)	0.9572	0.0537		GCST90302064	-0.0038(0.0048)	0.0179(0.0989)	0.8561	0.1813		GCST90302064	0.0033(0.0051)	-0.03(0.0479)	0.5314	-0.6259		GCST90302064	-0.0046(0.0053)	-0.0735(0.049)	0.1338	-1.4994		GCST90302064	-0.0068(0.0062)	0.021(0.033)	0.5243	0.6367
Phospholipids in medium VLDL	GCST90302065	-0.0011(0.0045)	0.002(0.0418)	0.9628	0.0467		GCST90302065	-0.0045(0.0048)	0.031(0.0983)	0.7524	0.3155		GCST90302065	0.003(0.0051)	-0.0258(0.048)	0.5914	-0.5368		GCST90302065	-0.0046(0.0053)	-0.071(0.0491)	0.1484	-1.4453		GCST90302065	-0.0076(0.0062)	0.0242(0.0327)	0.4599	0.7391
Phospholipids to total lipids ratio in medium VLDL	GCST90302066	-0.0019(0.0045)	0.0349(0.0578)	0.5465	0.603		GCST90302066	-0.0012(0.0045)	0.1277(0.1373)	0.3523	0.9301		GCST90302066	-0.0023(0.0049)	0.0544(0.0599)	0.3639	0.9079		GCST90302066	0.0006(0.0047)	0.0985(0.0672)	0.1426	1.4661		GCST90302066	-0.0025(0.0053)	0.0207(0.0437)	0.6356	0.4738
Triglycerides in medium VLDL	GCST90302067	-0.0017(0.0046)	0.0029(0.0409)	0.9442	0.07		GCST90302067	-0.0032(0.0048)	-0.0005(0.1001)	0.9958	-0.0053		GCST90302067	0.0031(0.005)	-0.0343(0.0474)	0.4693	-0.7236		GCST90302067	-0.0037(0.0054)	-0.081(0.0494)	0.1008	-1.6411		GCST90302067	-0.0053(0.0063)	0.0143(0.0337)	0.6703	0.4258
Triglycerides to total lipids ratio in medium VLDL	GCST90302068	-0.0028(0.0046)	-0.0189(0.0508)	0.71	-0.3719		GCST90302068	0.0072(0.0042)	-0.2099(0.1379)	0.1279	-1.5225		GCST90302068	0.0004(0.0045)	-0.0283(0.0525)	0.59	-0.5388		GCST90302068	0.0073(0.0054)	-0.1512(0.0633)	0.0169	-2.3899		GCST90302068	0.0087(0.0053)	-0.0621(0.0438)	0.1563	-1.4175
Phosphatidylcholine and other choline levels	GCST90302069	0.007(0.0048)	-0.0206(0.0503)	0.6828	-0.4087		GCST90302069	-0.0079(0.0045)	0.2371(0.1179)	0.0443	2.0113		GCST90302069	0.0029(0.0051)	0.0272(0.0485)	0.5742	0.5618		GCST90302069	-0.0058(0.0049)	-0.0053(0.0595)	0.9285	-0.0897		GCST90302069	-0.0083(0.0054)	0.0742(0.0313)	0.0178	2.3691
Phenylalanine levels	GCST90302070	-0.0029(0.005)	-0.0054(0.0639)	0.933	-0.084		GCST90302070	-0.001(0.0047)	0.0005(0.135)	0.9968	0.004		GCST90302070	-0.004(0.0046)	0.0236(0.0628)	0.7074	0.3754		GCST90302070	-0.0034(0.0052)	-0.1094(0.0742)	0.1404	-1.4744		GCST90302070	0.0036(0.0049)	-0.0494(0.0399)	0.2151	-1.2396
Polyunsaturated fatty acids	GCST90302071	0.0052(0.0046)	-0.0006(0.0479)	0.9897	-0.0129		GCST90302071	-0.009(0.0043)	0.1675(0.1124)	0.136	1.4907		GCST90302071	0.003(0.0051)	0.0391(0.051)	0.4432	0.7668		GCST90302071	-0.0088(0.0049)	-0.0261(0.058)	0.653	-0.4496		GCST90302071	-0.0074(0.0054)	0.0553(0.0316)	0.0804	1.7482
Ratio of polyunsaturated fatty acids to total fatty acids	GCST90302072	0.0004(0.0046)	0.0092(0.0507)	0.856	0.1815		GCST90302072	-0.0007(0.0046)	0.0423(0.1188)	0.7218	0.356		GCST90302072	0.0048(0.005)	0.0564(0.0518)	0.2758	1.0898		GCST90302072	-0.0036(0.0054)	0.0893(0.0709)	0.2079	1.2593		GCST90302072	0.009(0.0054)	-0.0254(0.0388)	0.5124	-0.6551
Pyruvate levels	GCST90302073	0.0072(0.0047)	-0.0343(0.0799)	0.668	-0.4289		GCST90302073	-0.0013(0.0039)	0.0759(0.1731)	0.6611	0.4384		GCST90302073	0.0016(0.0046)	0.0177(0.0817)	0.8286	0.2165		GCST90302073	0.006(0.0046)	-0.167(0.1002)	0.0955	-1.667		GCST90302073	0.01(0.005)	-0.0511(0.0604)	0.3975	-0.8461
Remnant cholesterol (non-HDL, non-LDL -cholesterol)	GCST90302074	0.0047(0.0044)	-0.0038(0.0495)	0.9392	-0.0763		GCST90302074	-0.0107(0.0046)	0.1698(0.1162)	0.1441	1.4605		GCST90302074	0.004(0.0049)	0.0044(0.0531)	0.9342	0.0826		GCST90302074	-0.0098(0.0052)	-0.0025(0.0565)	0.9645	-0.0445		GCST90302074	-0.011(0.0057)	0.0592(0.0315)	0.0603	1.8784
Serum total cholesterol levels	GCST90302075	0.0091(0.0047)	-0.009(0.0493)	0.8544	-0.1836		GCST90302075	-0.0106(0.0046)	0.2652(0.1254)	0.0344	2.1154		GCST90302075	0.0042(0.0052)	0.0428(0.0513)	0.4041	0.8343		GCST90302075	-0.0095(0.0051)	0.0288(0.0618)	0.6409	0.4664		GCST90302075	-0.0103(0.0054)	0.0808(0.0334)	0.0155	2.4215
Serum total triglyceride levels	GCST90302076	-0.0014(0.0045)	0.0028(0.0418)	0.9459	0.0679		GCST90302076	-0.0032(0.0047)	0.0383(0.0967)	0.6918	0.3965		GCST90302076	0.0017(0.0049)	-0.0224(0.0471)	0.6337	-0.4765		GCST90302076	-0.0039(0.0055)	-0.0717(0.0505)	0.1555	-1.4202		GCST90302076	-0.0059(0.006)	0.0254(0.0322)	0.4303	0.7887
Saturated fatty acids	GCST90302077	-0.0005(0.0046)	0.0124(0.0522)	0.8117	0.2382		GCST90302077	-0.0084(0.0046)	0.1582(0.118)	0.1801	1.3403		GCST90302077	0.0008(0.005)	0.0115(0.055)	0.8345	0.2089		GCST90302077	-0.0059(0.0048)	-0.0468(0.0583)	0.4224	-0.8023		GCST90302077	-0.0118(0.0055)	0.0502(0.0343)	0.1426	1.4664
Ratio of saturated fatty acids to total fatty acids	GCST90302078	-0.0083(0.0047)	-0.0263(0.0773)	0.7338	-0.34		GCST90302078	-0.0038(0.0046)	0.0671(0.1834)	0.7146	0.3657		GCST90302078	-0.0041(0.0048)	-0.0624(0.0804)	0.4378	-0.7759		GCST90302078	0.0009(0.0046)	-0.0205(0.0948)	0.8288	-0.2163		GCST90302078	-0.0087(0.0049)	-0.1004(0.0479)	0.0358	-2.0987
Total cholesterol levels in small HDL	GCST90302079	0.0064(0.0047)	0.027(0.062)	0.6635	0.435		GCST90302079	-0.0004(0.0043)	0.1777(0.1426)	0.2126	1.2466		GCST90302079	0.0043(0.0047)	0.1199(0.0639)	0.0604	1.8781		GCST90302079	0.0032(0.0047)	0.0407(0.0844)	0.6296	0.4823		GCST90302079	0.0004(0.0051)	0.0746(0.0442)	0.0915	1.6878
Total cholesterol to total lipids ratio in small HDL	GCST90302080	0.0053(0.0047)	0.0421(0.0564)	0.4559	0.7456		GCST90302080	-0.0032(0.0047)	0.1748(0.1324)	0.1869	1.3198		GCST90302080	0.0057(0.0047)	0.1095(0.0567)	0.0536	1.9298		GCST90302080	-0.0029(0.0047)	0.1091(0.0707)	0.123	1.5425		GCST90302080	0.0075(0.0055)	0.03(0.0437)	0.4914	0.6881
Cholesterol esters in small HDL	GCST90302081	0.0081(0.0048)	0.0304(0.0646)	0.6375	0.4712		GCST90302081	-0.0019(0.0043)	0.1982(0.1391)	0.1542	1.4248		GCST90302081	0.0055(0.0048)	0.1128(0.0661)	0.0879	1.7066		GCST90302081	0.0022(0.0047)	0.0732(0.0844)	0.3859	0.867		GCST90302081	0.0027(0.0051)	0.0725(0.0452)	0.1083	1.6057
Cholesteryl esters to total lipids ratio in small HDL	GCST90302082	0.005(0.0046)	0.0433(0.0568)	0.4457	0.7627		GCST90302082	-0.0033(0.0048)	0.1742(0.1335)	0.1921	1.3045		GCST90302082	0.0053(0.0047)	0.1066(0.0573)	0.063	1.8589		GCST90302082	-0.002(0.0048)	0.1106(0.0722)	0.1252	1.5332		GCST90302082	0.0075(0.0056)	0.0319(0.0449)	0.4773	0.7106
Free cholesterol in small HDL	GCST90302083	0.0029(0.0044)	-0.0783(0.056)	0.1622	-1.3978		GCST90302083	0.0029(0.0048)	-0.0112(0.1306)	0.9319	-0.0855		GCST90302083	-0.001(0.0048)	-0.013(0.057)	0.8199	-0.2276		GCST90302083	0.0047(0.0051)	-0.0767(0.079)	0.3316	-0.971		GCST90302083	-0.0037(0.0059)	0.0063(0.0443)	0.8863	0.1429
Free cholesterol to total lipids ratio in small HDL	GCST90302084	-0.0027(0.0049)	-0.0689(0.0677)	0.3088	-1.0177		GCST90302084	0.0057(0.0047)	-0.1659(0.1525)	0.2766	-1.0879		GCST90302084	0.0034(0.0047)	-0.0546(0.0657)	0.4062	-0.8306		GCST90302084	-8.6389e-05(0.0048)	-0.1462(0.0939)	0.1196	-1.5566		GCST90302084	-0.003(0.0054)	-0.0691(0.0598)	0.2484	-1.1543
Total lipids in small HDL	GCST90302085	0.0028(0.0046)	-0.0471(0.0557)	0.3982	-0.8449		GCST90302085	-7.4556e-05(0.0044)	0.0735(0.125)	0.5568	0.5875		GCST90302085	0.0004(0.0048)	0.0252(0.0572)	0.66	0.4399		GCST90302085	0.0066(0.0052)	-0.0378(0.0768)	0.6228	-0.492		GCST90302085	-0.0032(0.0057)	0.04(0.0429)	0.3507	0.9332
Concentration of small HDL particles	GCST90302086	0.002(0.0046)	-0.0483(0.0552)	0.3819	-0.8744		GCST90302086	-7.1394e-05(0.0044)	0.0705(0.1241)	0.5698	0.5684		GCST90302086	0.0004(0.0049)	0.0139(0.0567)	0.806	0.2456		GCST90302086	0.0071(0.0053)	-0.044(0.0757)	0.5612	-0.581		GCST90302086	-0.004(0.0057)	0.0386(0.043)	0.3691	0.8982
Phospholipids in small HDL	GCST90302087	2.4742e-05(0.0045)	-0.077(0.0537)	0.1518	-1.4333		GCST90302087	0.0021(0.0049)	9.5182e-05(0.1287)	0.9994	0.0007		GCST90302087	-0.0009(0.0048)	-0.0453(0.0547)	0.4074	-0.8284		GCST90302087	0.009(0.0052)	-0.0777(0.0749)	0.3	-1.0365		GCST90302087	-0.0051(0.006)	0.0094(0.0431)	0.8273	0.2181
Phospholipids to total lipids ratio in small HDL	GCST90302088	-0.0061(0.0047)	-0.0765(0.0586)	0.1913	-1.3068		GCST90302088	0.0043(0.0048)	-0.1511(0.1378)	0.2729	-1.0965		GCST90302088	-0.0007(0.0044)	-0.1178(0.0581)	0.0427	-2.027		GCST90302088	0.006(0.0045)	-0.1037(0.0685)	0.1299	-1.5144		GCST90302088	-0.004(0.0057)	-0.0532(0.0444)	0.2308	-1.1982
Triglycerides in small HDL	GCST90302089	-0.0039(0.0045)	0.0063(0.0448)	0.8877	0.1412		GCST90302089	-3.1777e-05(0.0051)	-0.0468(0.1014)	0.6441	-0.462		GCST90302089	-0.0018(0.0047)	-0.0192(0.0452)	0.6713	-0.4243		GCST90302089	-0.0016(0.0058)	-0.0484(0.0597)	0.4176	-0.8106		GCST90302089	-0.0069(0.0058)	0.0116(0.0339)	0.7333	0.3408
Triglycerides to total lipids ratio in small HDL	GCST90302090	-0.0054(0.0045)	0.0168(0.047)	0.7207	0.3576		GCST90302090	0.0012(0.0051)	-0.0897(0.1099)	0.4145	-0.816		GCST90302090	0.0005(0.0049)	-0.0225(0.0491)	0.6467	-0.4583		GCST90302090	-0.0025(0.0055)	-0.0398(0.0624)	0.5238	-0.6376		GCST90302090	-0.0023(0.0054)	0.001(0.0323)	0.9754	0.0308
Total Cholesterol in small LDL	GCST90302091	0.0086(0.0047)	0.0025(0.0526)	0.9627	0.0468		GCST90302091	-0.0114(0.0048)	0.2608(0.1345)	0.0525	1.9393		GCST90302091	0.0035(0.0051)	0.0625(0.0565)	0.2689	1.1055		GCST90302091	-0.0076(0.005)	0.0364(0.0666)	0.5849	0.5463		GCST90302091	-0.0065(0.0057)	0.0717(0.0378)	0.0578	1.8969
Total cholesterol to total lipids ratio in small LDL	GCST90302092	0.0096(0.0044)	-0.0231(0.0572)	0.6861	-0.4042		GCST90302092	-0.0084(0.0049)	0.2137(0.1438)	0.1371	1.4865		GCST90302092	0.0068(0.0049)	0.0561(0.0592)	0.343	0.9483		GCST90302092	-0.0061(0.0052)	0.1349(0.0779)	0.0832	1.7325		GCST90302092	-0.0007(0.0056)	0.0357(0.0461)	0.4387	0.7744
Cholesterol esters in small LDL	GCST90302093	0.009(0.0047)	0.0025(0.0529)	0.9623	0.0473		GCST90302093	-0.0113(0.0048)	0.2626(0.135)	0.0518	1.9447		GCST90302093	0.0038(0.0051)	0.0645(0.0569)	0.2566	1.1345		GCST90302093	-0.0071(0.005)	0.0423(0.0673)	0.5292	0.6292		GCST90302093	-0.0057(0.0056)	0.071(0.038)	0.0621	1.8657
Cholesteryl esters to total lipids ratio in small LDL	GCST90302094	0.0085(0.0046)	-0.022(0.0578)	0.7034	-0.3808		GCST90302094	-0.0087(0.0048)	0.2305(0.1428)	0.1064	1.6144		GCST90302094	0.0061(0.0049)	0.0507(0.0606)	0.403	0.8363		GCST90302094	-0.0061(0.0051)	0.1279(0.0788)	0.1043	1.6245		GCST90302094	-0.0014(0.0055)	0.0471(0.0449)	0.294	1.0493
Free cholesterol in small LDL	GCST90302095	0.0066(0.0047)	0.002(0.0526)	0.9703	0.0372		GCST90302095	-0.0106(0.0048)	0.2398(0.1324)	0.0701	1.8113		GCST90302095	0.0025(0.0051)	0.05(0.0554)	0.3671	0.902		GCST90302095	-0.0103(0.0049)	0.0154(0.0635)	0.8086	0.2422		GCST90302095	-0.0097(0.006)	0.0717(0.0379)	0.0585	1.8921
Free cholesterol to total lipids ratio in small LDL	GCST90302096	-0.0064(0.0048)	-0.0372(0.0512)	0.4673	-0.7269		GCST90302096	0.0083(0.0046)	-0.1808(0.1244)	0.146	-1.4539		GCST90302096	-0.0019(0.005)	-0.0403(0.0534)	0.4505	-0.7546		GCST90302096	0.0049(0.0049)	-0.0625(0.0694)	0.3674	-0.9013		GCST90302096	0.0021(0.0055)	-0.0609(0.0379)	0.1077	-1.6086
Total lipids in small LDL	GCST90302097	0.0069(0.0047)	0.008(0.0512)	0.8754	0.1568		GCST90302097	-0.0115(0.0048)	0.2481(0.1293)	0.0549	1.9194		GCST90302097	0.003(0.0051)	0.0571(0.0549)	0.2988	1.039		GCST90302097	-0.0082(0.005)	0.0212(0.0634)	0.7387	0.3335		GCST90302097	-0.0075(0.0058)	0.0722(0.0358)	0.0437	2.0165
Concentration of small LDL particles	GCST90302098	0.0065(0.0047)	0.0071(0.0511)	0.8889	0.1397		GCST90302098	-0.0118(0.0048)	0.2508(0.1285)	0.0509	1.9522		GCST90302098	0.003(0.0051)	0.0539(0.0547)	0.3245	0.9852		GCST90302098	-0.0082(0.005)	0.0179(0.0633)	0.7771	0.2831		GCST90302098	-0.0073(0.0058)	0.0689(0.0355)	0.0522	1.9411
Phospholipids in small LDL	GCST90302099	0.0037(0.0046)	0.0141(0.0506)	0.7808	0.2782		GCST90302099	-0.0111(0.0048)	0.2393(0.1241)	0.0538	1.9284		GCST90302099	0.0024(0.0051)	0.0474(0.0532)	0.3722	0.8923		GCST90302099	-0.0093(0.0049)	0.0021(0.0618)	0.9729	0.034		GCST90302099	-0.0106(0.006)	0.0782(0.0363)	0.0311	2.1558
Phospholipids to total lipids ratio in small LDL	GCST90302100	-0.0109(0.0048)	-0.0012(0.056)	0.9825	-0.0219		GCST90302100	0.0097(0.005)	-0.2111(0.1447)	0.1447	-1.4587		GCST90302100	-5.6526e-05(0.0048)	-0.05(0.0571)	0.3811	-0.8758		GCST90302100	0.007(0.0048)	-0.0872(0.0717)	0.2242	-1.2156		GCST90302100	0.0019(0.0058)	-0.0443(0.044)	0.3132	-1.0086
Triglycerides in small LDL	GCST90302101	-0.0004(0.0043)	0.0179(0.047)	0.7034	0.3807		GCST90302101	-0.006(0.0048)	0.1044(0.1052)	0.3207	0.9931		GCST90302101	-0.0018(0.0047)	0.0282(0.0511)	0.5812	0.5517		GCST90302101	-0.005(0.0054)	-0.0401(0.0571)	0.4824	-0.7025		GCST90302101	-0.0039(0.0056)	0.0447(0.0319)	0.1611	1.4015
Triglycerides to total lipids ratio in small LDL	GCST90302102	-0.0059(0.0041)	-0.0102(0.0526)	0.8466	-0.1935		GCST90302102	0.005(0.0051)	-0.1274(0.1364)	0.3502	-0.9342		GCST90302102	-0.0019(0.0044)	-0.0107(0.055)	0.8451	-0.1954		GCST90302102	0.0023(0.0055)	-0.0845(0.0703)	0.2292	-1.2025		GCST90302102	0.0038(0.0049)	-0.0008(0.0406)	0.9851	-0.0187
Sphingomyelins levels	GCST90302103	0.0127(0.0047)	-0.0334(0.0588)	0.5696	-0.5687		GCST90302103	-0.0022(0.0047)	0.1812(0.1245)	0.1456	1.4552		GCST90302103	0.0027(0.0051)	0.0801(0.0547)	0.1433	1.4637		GCST90302103	-0.0058(0.0054)	-0.0002(0.0713)	0.9979	-0.0026		GCST90302103	-0.0076(0.0051)	0.1008(0.0372)	0.0067	2.7125
Total cholesterol in small VLDL	GCST90302104	0.0033(0.0044)	0.0077(0.0463)	0.8686	0.1654		GCST90302104	-0.0093(0.0045)	0.1253(0.108)	0.2459	1.1605		GCST90302104	0.0032(0.005)	0.0077(0.0518)	0.8815	0.149		GCST90302104	-0.0074(0.0053)	-0.0177(0.0532)	0.7401	-0.3317		GCST90302104	-0.0085(0.0058)	0.0497(0.0316)	0.1162	1.5707
Total cholesterol to total lipids ratio in small VLDL	GCST90302105	0.0085(0.0045)	-0.0039(0.0498)	0.9368	-0.0793		GCST90302105	-0.0052(0.0044)	0.1337(0.1207)	0.2678	1.1081		GCST90302105	0.0049(0.0047)	0.0519(0.0529)	0.327	0.9802		GCST90302105	-0.0066(0.0054)	0.1606(0.0644)	0.0126	2.4936		GCST90302105	-0.0047(0.0055)	0.04(0.0427)	0.3488	0.937
Cholesterol esters in small VLDL	GCST90302106	0.0051(0.0044)	0.0035(0.049)	0.9426	0.072		GCST90302106	-0.0101(0.0044)	0.1433(0.1161)	0.2172	1.234		GCST90302106	0.0039(0.0049)	0.0145(0.0543)	0.7901	0.2661		GCST90302106	-0.0084(0.0051)	0.0071(0.0563)	0.8995	0.1263		GCST90302106	-0.0086(0.0057)	0.057(0.0326)	0.08	1.7509
Cholesteryl esters to total lipids ratio in small VLDL	GCST90302107	0.0083(0.0045)	-0.0002(0.0492)	0.9966	-0.0043		GCST90302107	-0.0055(0.0044)	0.1171(0.1192)	0.3259	0.9825		GCST90302107	0.005(0.0047)	0.0535(0.0529)	0.312	1.0111		GCST90302107	-0.0067(0.0055)	0.1646(0.0655)	0.012	2.5119		GCST90302107	-0.0048(0.0056)	0.0397(0.0426)	0.3508	0.933
Free cholesterol in small VLDL	GCST90302108	0.0003(0.0045)	0.0089(0.0433)	0.8376	0.205		GCST90302108	-0.0068(0.0047)	0.0839(0.098)	0.3916	0.8567		GCST90302108	0.002(0.0051)	-0.0053(0.0491)	0.9143	-0.1076		GCST90302108	-0.0052(0.0055)	-0.054(0.0511)	0.2907	-1.0567		GCST90302108	-0.0072(0.006)	0.0339(0.0318)	0.2865	1.0657
Free cholesterol to total lipids ratio in small VLDL	GCST90302109	0.0067(0.005)	-0.0333(0.0661)	0.6147	-0.5034		GCST90302109	0.0017(0.0047)	0.1298(0.1608)	0.4197	0.8069		GCST90302109	0.0008(0.0047)	0.0376(0.0668)	0.5738	0.5625		GCST90302109	0.0002(0.0049)	0.0604(0.0846)	0.4747	0.7149		GCST90302109	-0.0024(0.005)	0.0287(0.0407)	0.4798	0.7066
Total lipids in small VLDL	GCST90302110	-0.0008(0.0044)	0.0132(0.0426)	0.7561	0.3107		GCST90302110	-0.0069(0.0047)	0.0754(0.0968)	0.4361	0.7788		GCST90302110	0.0019(0.005)	-0.0042(0.0478)	0.9296	-0.0884		GCST90302110	-0.0052(0.0055)	-0.0521(0.0502)	0.2998	-1.0368		GCST90302110	-0.007(0.0061)	0.0311(0.0317)	0.3261	0.9819
Concentration of small VLDL particles	GCST90302111	-0.0013(0.0044)	0.013(0.0422)	0.7576	0.3087		GCST90302111	-0.0065(0.0047)	0.066(0.096)	0.4918	0.6874		GCST90302111	0.0019(0.005)	-0.0072(0.0475)	0.8795	-0.1516		GCST90302111	-0.0047(0.0055)	-0.0565(0.0501)	0.2602	-1.126		GCST90302111	-0.0069(0.0062)	0.0288(0.0318)	0.3657	0.9046
Phospholipids in small VLDL	GCST90302112	-0.0012(0.0044)	0.0081(0.0426)	0.8484	0.1911		GCST90302112	-0.0066(0.0047)	0.0817(0.0963)	0.3962	0.8484		GCST90302112	0.0011(0.0051)	-0.004(0.0474)	0.9324	-0.0849		GCST90302112	-0.0047(0.0056)	-0.0564(0.0508)	0.2669	-1.1103		GCST90302112	-0.0066(0.0061)	0.027(0.0319)	0.3965	0.8479
Phospholipids to total lipids ratio in small VLDL	GCST90302113	-0.0038(0.0047)	-0.0055(0.0506)	0.9133	-0.1089		GCST90302113	0.0048(0.0045)	0.0016(0.1288)	0.99	0.0125		GCST90302113	-0.0057(0.0047)	0.0246(0.057)	0.6659	0.4318		GCST90302113	0.0061(0.0048)	0.0228(0.0679)	0.7376	0.335		GCST90302113	0.0034(0.0052)	-0.0429(0.035)	0.2204	-1.2255
Triglycerides in small VLDL	GCST90302114	-0.0031(0.0045)	0.0123(0.0412)	0.765	0.2989		GCST90302114	-0.004(0.0047)	0.0282(0.0948)	0.7665	0.297		GCST90302114	0.001(0.005)	-0.0171(0.0463)	0.7114	-0.37		GCST90302114	-0.0033(0.0056)	-0.074(0.0503)	0.1415	-1.4703		GCST90302114	-0.0045(0.0062)	0.0155(0.0326)	0.6341	0.476
Triglycerides to total lipids ratio in small VLDL	GCST90302115	-0.0061(0.0047)	-0.0003(0.0464)	0.9947	-0.0067		GCST90302115	0.0049(0.0044)	-0.1129(0.1138)	0.3211	-0.9922		GCST90302115	-0.0023(0.0045)	-0.0361(0.0482)	0.4534	-0.7498		GCST90302115	0.005(0.0054)	-0.1456(0.0581)	0.0122	-2.507		GCST90302115	0.0034(0.0057)	-0.0256(0.0394)	0.5157	-0.65
Ratio of triglycerides to phosphoglycerides	GCST90302116	-0.0041(0.0046)	0.0064(0.0407)	0.875	0.1573		GCST90302116	-0.0012(0.0051)	-0.0533(0.1066)	0.6169	-0.5003		GCST90302116	-0.0023(0.0048)	-0.0219(0.0449)	0.6254	-0.4883		GCST90302116	-0.0007(0.0053)	-0.0862(0.0513)	0.0929	-1.6802		GCST90302116	0.0004(0.0059)	-0.0051(0.0332)	0.8775	-0.1541
Total cholines levels	GCST90302117	0.0081(0.0048)	-0.0155(0.0511)	0.7618	-0.3032		GCST90302117	-0.0073(0.0044)	0.2277(0.1181)	0.0538	1.9287		GCST90302117	0.0035(0.005)	0.036(0.0486)	0.4599	0.7391		GCST90302117	-0.0073(0.0048)	0.007(0.0605)	0.9082	0.1153		GCST90302117	-0.0095(0.0053)	0.0807(0.0311)	0.0094	2.5966
Total fatty acids	GCST90302118	0.0026(0.0046)	0.0048(0.0476)	0.9201	0.1003		GCST90302118	-0.0077(0.0045)	0.1397(0.1084)	0.1975	1.2888		GCST90302118	0.0023(0.005)	0.0188(0.0502)	0.7085	0.3739		GCST90302118	-0.0061(0.0049)	-0.0474(0.0542)	0.3819	-0.8745		GCST90302118	-0.0101(0.0056)	0.0576(0.0318)	0.0699	1.8127
Total phosphoglycerides levels	GCST90302119	0.005(0.0046)	-0.0077(0.0509)	0.8797	-0.1514		GCST90302119	-0.0069(0.0044)	0.2136(0.1167)	0.0673	1.8295		GCST90302119	0.0029(0.0048)	0.0245(0.0483)	0.6114	0.508		GCST90302119	-0.0058(0.0047)	-0.0219(0.0599)	0.7144	-0.3659		GCST90302119	-0.0105(0.0054)	0.0665(0.0317)	0.0359	2.0982
Tyrosine levels	GCST90302120	0.0014(0.005)	-0.0844(0.0537)	0.1162	-1.5711		GCST90302120	-0.0037(0.0049)	0.0113(0.121)	0.9253	0.0937		GCST90302120	-0.0032(0.0048)	-0.0535(0.0486)	0.2709	-1.1011		GCST90302120	-0.0008(0.0053)	-0.0864(0.065)	0.1841	-1.3284		GCST90302120	0.0045(0.0059)	-0.0455(0.0327)	0.1644	-1.3905
Estimated degree of unsaturation	GCST90302121	0.0047(0.005)	-0.0106(0.0565)	0.8509	-0.188		GCST90302121	3.2568e-05(0.0051)	-0.0359(0.1196)	0.7644	-0.2997		GCST90302121	0.001(0.0051)	0.0262(0.0562)	0.6414	0.4657		GCST90302121	-0.003(0.0054)	0.0552(0.071)	0.4365	0.7782		GCST90302121	0.0066(0.0055)	0.002(0.0397)	0.9603	0.0498
Valine levels	GCST90302122	0.0035(0.0049)	-0.0708(0.0539)	0.1888	-1.3143		GCST90302122	-0.0056(0.005)	-0.1226(0.1203)	0.3081	-1.0193		GCST90302122	-0.0002(0.0052)	-0.1494(0.055)	0.0066	-2.7162		GCST90302122	0.0042(0.005)	-0.2436(0.0634)	0.0001	-3.8438		GCST90302122	0.0052(0.0054)	-0.0708(0.0369)	0.0552	-1.9177
Total cholesterol levels in VLDL	GCST90302123	0.0015(0.0044)	0.0031(0.0451)	0.9459	0.0678		GCST90302123	-0.009(0.0046)	0.106(0.1055)	0.3152	1.0043		GCST90302123	0.0031(0.0049)	-0.0095(0.0496)	0.8478	-0.192		GCST90302123	-0.0083(0.0052)	-0.0334(0.0511)	0.5137	-0.6531		GCST90302123	-0.0103(0.0058)	0.0439(0.0309)	0.1559	1.4191
Mean diameter of VLDL particles	GCST90302124	-0.002(0.0047)	-0.0033(0.0414)	0.9374	-0.0786		GCST90302124	-0.0006(0.0049)	-0.0208(0.1036)	0.841	-0.2006		GCST90302124	0.0022(0.0049)	-0.0311(0.0465)	0.5032	-0.6694		GCST90302124	-0.0021(0.0052)	-0.0857(0.0504)	0.0891	-1.7004		GCST90302124	-0.0026(0.0061)	0.008(0.0357)	0.8239	0.2226
Triglyceride levels in VLDL	GCST90302125	-0.0015(0.0045)	0.0007(0.0408)	0.9855	0.0181		GCST90302125	-0.0029(0.0048)	0.0063(0.0983)	0.9488	0.0642		GCST90302125	0.0025(0.0049)	-0.0305(0.0469)	0.5156	-0.6501		GCST90302125	-0.0036(0.0054)	-0.0793(0.0496)	0.1098	-1.5992		GCST90302125	-0.0048(0.0062)	0.0156(0.0332)	0.6389	0.4693
Total cholesterol levels in very large HDL	GCST90302126	0.0019(0.0049)	0.0061(0.0461)	0.8943	0.1329		GCST90302126	-0.0012(0.0048)	0.1169(0.1119)	0.296	1.045		GCST90302126	-0.0011(0.005)	0.0521(0.0458)	0.2559	1.136		GCST90302126	-0.0086(0.0057)	0.0239(0.0658)	0.7166	0.363		GCST90302126	-0.0053(0.0055)	0.037(0.0313)	0.2369	1.1827
Total cholesterol to total lipids ratio in very large HDL	GCST90302127	-0.0061(0.0045)	0.0086(0.0619)	0.8893	0.1392		GCST90302127	-0.0068(0.005)	-0.0502(0.1368)	0.7138	-0.3667		GCST90302127	-0.0007(0.0047)	0.023(0.0622)	0.7116	0.3697		GCST90302127	-0.0016(0.0052)	-0.1014(0.0759)	0.1817	-1.3355		GCST90302127	0.0053(0.0061)	-0.0636(0.0473)	0.1786	-1.3451
Cholesterol esters in very large HDL	GCST90302128	0.0016(0.0049)	0.0059(0.0474)	0.9016	0.1236		GCST90302128	-0.0017(0.0049)	0.1204(0.1162)	0.3001	1.0363		GCST90302128	-0.0014(0.0049)	0.053(0.0473)	0.2626	1.1204		GCST90302128	-0.0088(0.0057)	0.0221(0.0671)	0.7422	0.3289		GCST90302128	-0.0048(0.0055)	0.0357(0.032)	0.2652	1.1141
Cholesteryl esters to total lipids ratio in very large HDL	GCST90302129	-0.0064(0.0044)	0.0048(0.0607)	0.9376	0.0783		GCST90302129	-0.0078(0.0049)	-0.0614(0.1336)	0.6459	-0.4594		GCST90302129	-0.0004(0.0048)	0.0065(0.0623)	0.9171	0.1041		GCST90302129	-0.0017(0.0053)	-0.0733(0.0779)	0.3465	-0.9415		GCST90302129	0.0065(0.006)	-0.0659(0.0447)	0.1404	-1.4744
Free cholesterol in very large HDL	GCST90302130	0.0028(0.005)	0.0048(0.0441)	0.9141	0.1078		GCST90302130	0.0005(0.0047)	0.1116(0.1045)	0.2856	1.0677		GCST90302130	-6.1369e-05(0.0052)	0.0507(0.0437)	0.2456	1.1612		GCST90302130	-0.0084(0.0059)	0.0337(0.0653)	0.6062	0.5155		GCST90302130	-0.0061(0.0056)	0.0363(0.0303)	0.2309	1.1979
Free cholesterol to total lipids ratio in very large HDL	GCST90302131	-0.0006(0.0048)	-0.0282(0.0587)	0.6304	-0.4812		GCST90302131	-0.0003(0.0045)	0.0041(0.1288)	0.9747	0.0317		GCST90302131	-0.0011(0.0047)	0.0398(0.0597)	0.5056	0.6657		GCST90302131	-0.0008(0.0046)	-0.1181(0.0789)	0.1348	-1.4956		GCST90302131	-0.0062(0.0046)	-0.0007(0.0457)	0.9885	-0.0144
Total lipids in very large HDL	GCST90302132	0.0032(0.005)	0.0021(0.0433)	0.9611	0.0488		GCST90302132	0.0008(0.0048)	0.1123(0.1049)	0.2842	1.0708		GCST90302132	0.0005(0.0051)	0.0415(0.0428)	0.3328	0.9685		GCST90302132	-0.008(0.006)	0.0466(0.0645)	0.4695	0.7233		GCST90302132	-0.0054(0.0058)	0.0404(0.0299)	0.1775	1.3484
Concentration of very large HDL particles	GCST90302133	0.0032(0.0049)	0.0029(0.043)	0.9454	0.0685		GCST90302133	0.0011(0.0048)	0.1124(0.1048)	0.2838	1.0718		GCST90302133	0.0004(0.0052)	0.0439(0.0427)	0.304	1.0278		GCST90302133	-0.0079(0.006)	0.0494(0.0645)	0.444	0.7654		GCST90302133	-0.0055(0.0058)	0.0415(0.03)	0.1663	1.3842
Phospholipids in very large HDL	GCST90302134	0.0038(0.005)	0.0002(0.0418)	0.9961	0.0048		GCST90302134	0.0033(0.0048)	0.1007(0.1016)	0.3217	0.9909		GCST90302134	0.0007(0.0052)	0.0397(0.0416)	0.3392	0.9558		GCST90302134	-0.0065(0.0061)	0.067(0.0627)	0.2851	1.0689		GCST90302134	-0.0048(0.006)	0.0443(0.0301)	0.1412	1.4715
Phospholipids to total lipids ratio in very large HDL	GCST90302135	0.0051(0.0048)	-0.0279(0.0564)	0.6205	-0.4952		GCST90302135	0.0078(0.0048)	0.0684(0.1247)	0.5833	0.5485		GCST90302135	0.0043(0.005)	0.0326(0.0557)	0.5587	0.5848		GCST90302135	0.0013(0.0053)	0.1024(0.0711)	0.1494	1.4417		GCST90302135	-0.0005(0.006)	0.0499(0.042)	0.2341	1.1899
Triglycerides in very large HDL	GCST90302136	0.0049(0.0046)	-0.013(0.0615)	0.832	-0.2122		GCST90302136	-0.0007(0.004)	0.1145(0.1265)	0.3651	0.9057		GCST90302136	0.0043(0.0049)	0.0042(0.063)	0.9471	0.0663		GCST90302136	-0.0078(0.0055)	-0.0089(0.086)	0.918	-0.1029		GCST90302136	-0.0086(0.005)	0.0665(0.0352)	0.0585	1.8918
Triglycerides to total lipids ratio in very large HDL	GCST90302137	-0.0019(0.005)	0.0263(0.0548)	0.6313	0.4799		GCST90302137	-0.0026(0.0048)	0.0214(0.1199)	0.8583	0.1786		GCST90302137	0.0028(0.005)	-0.004(0.0562)	0.9433	-0.0712		GCST90302137	0.0009(0.0051)	-0.0607(0.0637)	0.3403	-0.9536		GCST90302137	-0.004(0.0051)	0.0237(0.0351)	0.4983	0.6772
Total cholesterol in very large VLDL	GCST90302138	0.0016(0.0045)	-0.0116(0.0455)	0.7981	-0.2558		GCST90302138	-0.0046(0.0047)	0.0472(0.107)	0.659	0.4413		GCST90302138	0.004(0.0049)	-0.047(0.0511)	0.3576	-0.92		GCST90302138	-0.0067(0.0052)	-0.069(0.0516)	0.1814	-1.3365		GCST90302138	-0.0063(0.0058)	0.0235(0.034)	0.4897	0.6908
Total cholesterol to total lipids ratio in very large VLDL	GCST90302139	-0.0018(0.0042)	0.0285(0.0699)	0.6836	0.4075		GCST90302139	-0.0011(0.0045)	0.0611(0.1588)	0.7003	0.3848		GCST90302139	0.0077(0.0045)	0.0022(0.0746)	0.9761	0.0299		GCST90302139	-0.0093(0.0052)	0.2369(0.0901)	0.0085	2.6305		GCST90302139	0.0007(0.0053)	0.0086(0.0536)	0.8725	0.1604
Cholesterol esters in very large VLDL	GCST90302140	0.0007(0.0045)	-0.0032(0.0453)	0.9442	-0.07		GCST90302140	-0.0047(0.0047)	0.0546(0.1066)	0.6081	0.5127		GCST90302140	0.004(0.005)	-0.0449(0.051)	0.3786	-0.8804		GCST90302140	-0.0074(0.0052)	-0.063(0.0518)	0.2239	-1.2162		GCST90302140	-0.0061(0.0058)	0.0207(0.0336)	0.5375	0.6166
Cholesteryl esters to total lipids ratio in very large VLDL	GCST90302141	-0.0034(0.0044)	0.041(0.0766)	0.5925	0.5352		GCST90302141	0.0005(0.0045)	0.0484(0.1689)	0.7745	0.2865		GCST90302141	0.0069(0.0044)	0.0117(0.0832)	0.8885	0.1401		GCST90302141	-0.0068(0.005)	0.2451(0.1069)	0.0218	2.2933		GCST90302141	0.0037(0.005)	-0.0267(0.0581)	0.6454	-0.4602
Free cholesterol in very large VLDL	GCST90302142	0.0025(0.0045)	-0.0184(0.0457)	0.688	-0.4015		GCST90302142	-0.0047(0.0046)	0.0454(0.1081)	0.6743	0.4202		GCST90302142	0.0042(0.0049)	-0.0492(0.0514)	0.3382	-0.9578		GCST90302142	-0.006(0.0051)	-0.0723(0.0517)	0.1617	-1.3995		GCST90302142	-0.0065(0.0058)	0.027(0.0344)	0.4322	0.7855
Free cholesterol to total lipids ratio in very large VLDL	GCST90302143	0.0019(0.0041)	-0.0239(0.0742)	0.7477	-0.3217		GCST90302143	0.0015(0.0044)	0.0136(0.1676)	0.9352	0.0812		GCST90302143	0.0102(0.0043)	-0.0607(0.0766)	0.4284	-0.7919		GCST90302143	-0.0045(0.0049)	0.1848(0.0861)	0.0318	2.1464		GCST90302143	0.0022(0.0051)	0.0431(0.0519)	0.4059	0.8311
Total lipids in very large VLDL	GCST90302144	0.0006(0.0044)	-0.0075(0.0441)	0.8641	-0.1712		GCST90302144	-0.0039(0.0047)	0.0296(0.106)	0.7801	0.2792		GCST90302144	0.0039(0.005)	-0.0473(0.0508)	0.3515	-0.9318		GCST90302144	-0.0045(0.0051)	-0.0789(0.0508)	0.1201	-1.5544		GCST90302144	-0.0057(0.0059)	0.0198(0.0348)	0.5685	0.5702
Concentration of very large VLDL particles	GCST90302145	0.0002(0.0044)	-0.0058(0.0439)	0.8944	-0.1328		GCST90302145	-0.004(0.0048)	0.0298(0.106)	0.7787	0.2811		GCST90302145	0.0038(0.005)	-0.0475(0.0509)	0.3502	-0.9343		GCST90302145	-0.0044(0.0051)	-0.0784(0.0507)	0.1223	-1.5451		GCST90302145	-0.0057(0.0059)	0.0186(0.0348)	0.5935	0.5337
Phospholipids in very large VLDL	GCST90302146	0.0017(0.0044)	-0.0174(0.0448)	0.6987	-0.3871		GCST90302146	-0.0041(0.0047)	0.0369(0.1067)	0.7298	0.3455		GCST90302146	0.004(0.0049)	-0.0495(0.0509)	0.331	-0.972		GCST90302146	-0.005(0.0051)	-0.075(0.0511)	0.1422	-1.4676		GCST90302146	-0.0067(0.0059)	0.0257(0.0348)	0.459	0.7406
Phospholipids to total lipids ratio in very large VLDL	GCST90302147	0.0067(0.0043)	-0.0456(0.0703)	0.5172	-0.6477		GCST90302147	0.0048(0.0045)	-0.0729(0.1784)	0.6831	-0.4083		GCST90302147	0.0075(0.0043)	-0.0326(0.072)	0.6503	-0.4533		GCST90302147	-0.0023(0.0048)	-0.0101(0.0879)	0.9089	-0.1145		GCST90302147	-0.0032(0.005)	0.1073(0.0481)	0.0255	2.2332
Triglycerides in very large VLDL	GCST90302148	-0.0003(0.0044)	-0.0044(0.0435)	0.9199	-0.1006		GCST90302148	-0.0036(0.0048)	0.0201(0.1058)	0.8496	0.1896		GCST90302148	0.0036(0.005)	-0.0461(0.0506)	0.362	-0.9116		GCST90302148	-0.0035(0.0051)	-0.0827(0.0505)	0.102	-1.6354		GCST90302148	-0.0054(0.0059)	0.0166(0.035)	0.6361	0.4732
Triglycerides to total lipids ratio in very large VLDL	GCST90302149	-0.0047(0.0042)	0.0258(0.0635)	0.6845	0.4064		GCST90302149	0.0015(0.0046)	0.0033(0.154)	0.983	0.0213		GCST90302149	-0.0033(0.0045)	0.0452(0.069)	0.5128	0.6545		GCST90302149	0.0106(0.0052)	-0.2058(0.0802)	0.0103	-2.565		GCST90302149	0.005(0.0057)	-0.0364(0.0539)	0.4997	-0.675
Total cholesterol in very small VLDL	GCST90302150	0.0071(0.0045)	-0.0234(0.0551)	0.6711	-0.4247		GCST90302150	-0.0112(0.0045)	0.1925(0.1321)	0.1449	1.4579		GCST90302150	0.0021(0.0049)	0.0154(0.0585)	0.7917	0.2641		GCST90302150	-0.0095(0.0051)	0.0224(0.0639)	0.7266	0.3497		GCST90302150	-0.0119(0.0055)	0.0594(0.0347)	0.0867	1.7129
Total cholesterol to total lipids ratio in very small VLDL	GCST90302151	0.0057(0.0046)	-0.05(0.0501)	0.3187	-0.9971		GCST90302151	-0.0039(0.0042)	0.0136(0.1179)	0.908	0.1155		GCST90302151	0.0065(0.0045)	-0.0275(0.0536)	0.6076	-0.5136		GCST90302151	-0.0044(0.0054)	0.1257(0.0639)	0.0491	1.9679		GCST90302151	-0.0071(0.005)	0.005(0.0374)	0.8945	0.1326
Cholesterol esters in very small VLDL	GCST90302152	0.0069(0.0045)	-0.0247(0.0565)	0.6616	-0.4377		GCST90302152	-0.011(0.0044)	0.1756(0.1354)	0.1948	1.2966		GCST90302152	0.0022(0.0047)	0.0096(0.06)	0.873	0.1599		GCST90302152	-0.0099(0.0051)	0.0374(0.0661)	0.5717	0.5656		GCST90302152	-0.0128(0.0054)	0.0665(0.0354)	0.0607	1.876
Cholesteryl esters to total lipids ratio in very small VLDL	GCST90302153	0.0041(0.0047)	-0.0442(0.054)	0.4131	-0.8184		GCST90302153	-0.0024(0.0041)	-0.0594(0.1245)	0.6332	-0.4773		GCST90302153	0.0066(0.0046)	-0.0389(0.0597)	0.5143	-0.6522		GCST90302153	-0.0046(0.0052)	0.1411(0.0683)	0.0389	2.0647		GCST90302153	-0.0076(0.005)	0.0197(0.041)	0.631	0.4803
Free cholesterol in very small VLDL	GCST90302154	0.0072(0.0045)	-0.0267(0.0536)	0.6179	-0.4989		GCST90302154	-0.0118(0.0045)	0.2299(0.1291)	0.075	1.7805		GCST90302154	0.0012(0.0051)	0.0263(0.0572)	0.6457	0.4598		GCST90302154	-0.0086(0.0051)	-0.0076(0.0622)	0.9026	-0.1223		GCST90302154	-0.0093(0.0057)	0.0427(0.0347)	0.2177	1.2326
Free cholesterol to total lipids ratio in very small VLDL	GCST90302155	0.0054(0.0045)	-0.0828(0.0563)	0.1411	-1.4719		GCST90302155	-0.0049(0.0046)	0.1317(0.1373)	0.3376	0.9588		GCST90302155	0.0024(0.0045)	0.0065(0.0532)	0.9022	0.1229		GCST90302155	-0.0007(0.0048)	-0.0132(0.0729)	0.8562	-0.1813		GCST90302155	-0.0003(0.0047)	-0.0552(0.0358)	0.1234	-1.5407
Total lipids in very small VLDL	GCST90302156	0.0052(0.0045)	-0.0118(0.0497)	0.812	-0.2379		GCST90302156	-0.0112(0.0046)	0.1812(0.1166)	0.1201	1.5544		GCST90302156	0.0013(0.005)	0.0158(0.0535)	0.768	0.295		GCST90302156	-0.0085(0.0052)	-0.0148(0.0573)	0.7965	-0.2578		GCST90302156	-0.0103(0.0057)	0.0508(0.0315)	0.107	1.6117
Concentration of very small VLDL particles	GCST90302157	0.0045(0.0046)	-0.0085(0.0487)	0.862	-0.1738		GCST90302157	-0.0108(0.0046)	0.1754(0.1143)	0.1248	1.535		GCST90302157	0.0011(0.005)	0.0172(0.0525)	0.7431	0.3277		GCST90302157	-0.0078(0.0052)	-0.0225(0.0568)	0.6925	-0.3954		GCST90302157	-0.0099(0.0057)	0.0489(0.0314)	0.1196	1.5564
Phospholipids in very small VLDL	GCST90302158	0.0084(0.0047)	-0.0265(0.0509)	0.6024	-0.5209		GCST90302158	-0.0107(0.0046)	0.2153(0.1188)	0.0699	1.8125		GCST90302158	0.0027(0.0052)	0.0234(0.0544)	0.6672	0.43		GCST90302158	-0.0079(0.0051)	0.0066(0.0601)	0.9127	0.1097		GCST90302158	-0.0088(0.0057)	0.0547(0.0335)	0.1024	1.6331
Phospholipids to total lipids ratio in very small VLDL	GCST90302159	0.0084(0.0048)	-0.0409(0.0556)	0.4624	-0.7349		GCST90302159	-0.0011(0.0046)	0.2115(0.1282)	0.0992	1.6489		GCST90302159	0.005(0.005)	0.0326(0.055)	0.5536	0.5924		GCST90302159	-0.0015(0.0051)	0.1103(0.0842)	0.1899	1.3108		GCST90302159	0.0023(0.0052)	0.0316(0.0445)	0.4776	0.7102
Triglycerides in very small VLDL	GCST90302160	-0.0019(0.0046)	0.0114(0.043)	0.792	0.2637		GCST90302160	-0.0052(0.0048)	0.0687(0.0948)	0.4689	0.7242		GCST90302160	-0.0013(0.0049)	0.0027(0.0476)	0.9544	0.0572		GCST90302160	-0.003(0.0058)	-0.0723(0.0529)	0.1713	-1.368		GCST90302160	-0.0058(0.0058)	0.0257(0.0308)	0.4042	0.8342
Triglycerides to total lipids ratio in very small VLDL	GCST90302161	-0.0088(0.0045)	0.023(0.0452)	0.61	0.5101		GCST90302161	0.0056(0.0048)	-0.1283(0.1169)	0.2723	-1.0977		GCST90302161	-0.0038(0.0047)	-0.0108(0.0479)	0.821	-0.2262		GCST90302161	0.005(0.0058)	-0.1209(0.0602)	0.0446	-2.008		GCST90302161	0.0052(0.0054)	-0.0059(0.0369)	0.8736	-0.1591
Total cholesterol levels in chylomicrons and extremely large VLDL	GCST90302162	0.0017(0.0045)	-0.0146(0.0464)	0.7523	-0.3155		GCST90302162	-0.0056(0.0046)	0.0643(0.1075)	0.5498	0.5981		GCST90302162	0.0028(0.0049)	-0.0305(0.0498)	0.5395	-0.6136		GCST90302162	-0.0083(0.0052)	-0.0498(0.0521)	0.3391	-0.9559		GCST90302162	-0.0078(0.0057)	0.033(0.033)	0.3166	1.0015
Total cholesterol to total lipids ratio in chylomicrons and extremely large VLDL	GCST90302163	-0.0021(0.0046)	0.0601(0.0774)	0.4373	0.7768		GCST90302163	-0.0014(0.0042)	0.1544(0.156)	0.3222	0.99		GCST90302163	-0.0003(0.0047)	0.1157(0.0906)	0.2018	1.2764		GCST90302163	-0.0062(0.0054)	0.1361(0.1004)	0.175	1.3562		GCST90302163	-0.0082(0.0048)	0.0886(0.0505)	0.0794	1.7544
Cholesteryl ester levels in chylomicrons and extremely large VLDL	GCST90302164	0.0019(0.0045)	-0.008(0.0473)	0.8652	-0.1698		GCST90302164	-0.0063(0.0045)	0.0896(0.1077)	0.4051	0.8325		GCST90302164	0.0028(0.0049)	-0.0156(0.0493)	0.7522	-0.3158		GCST90302164	-0.0101(0.0053)	-0.0278(0.0529)	0.5995	-0.5251		GCST90302164	-0.008(0.0056)	0.0387(0.0318)	0.224	1.2159
Cholesteryl esters to total lipids ratio in chylomicrons and extremely large VLDL	GCST90302165	-0.0032(0.0045)	0.0602(0.0681)	0.3766	0.8842		GCST90302165	-0.0004(0.0046)	0.0765(0.146)	0.6	0.5244		GCST90302165	0.0016(0.0044)	0.1097(0.0762)	0.1502	1.4389		GCST90302165	-0.0051(0.0053)	0.1364(0.0945)	0.1489	1.4433		GCST90302165	-0.0061(0.005)	0.0435(0.0489)	0.3745	0.8881
Free cholesterol levels in chylomicrons and extremely large VLDL	GCST90302166	0.0017(0.0045)	-0.0231(0.0458)	0.6134	-0.5052		GCST90302166	-0.0042(0.0046)	0.0301(0.1086)	0.7816	0.2772		GCST90302166	0.0027(0.0048)	-0.0504(0.0504)	0.3173	-0.9999		GCST90302166	-0.0056(0.0051)	-0.0788(0.0522)	0.1313	-1.5089		GCST90302166	-0.007(0.0057)	0.0239(0.0351)	0.4956	0.6814
Free cholesterol to total lipids ratio in chylomicrons and extremely large VLDL	GCST90302167	-0.0039(0.0049)	-0.0051(0.0706)	0.943	-0.0715		GCST90302167	0.0024(0.0047)	-0.0666(0.1702)	0.6958	-0.3909		GCST90302167	0.0011(0.0047)	-0.0483(0.074)	0.5142	-0.6524		GCST90302167	0.0026(0.0047)	-0.1412(0.0912)	0.1216	-1.5483		GCST90302167	-0.0036(0.0056)	0.0066(0.0581)	0.9091	0.1142
Total lipid levels in chylomicrons and extremely large VLDL	GCST90302168	0.002(0.0044)	-0.0218(0.046)	0.6351	-0.4745		GCST90302168	-0.0047(0.0047)	0.0464(0.1092)	0.671	0.4248		GCST90302168	0.0034(0.0048)	-0.0409(0.0502)	0.4153	-0.8146		GCST90302168	-0.0066(0.0051)	-0.0656(0.0516)	0.2035	-1.2717		GCST90302168	-0.0061(0.0058)	0.0258(0.0343)	0.4509	0.754
Concentration of chylomicrons and extremely large VLDL particles	GCST90302169	0.0022(0.0045)	-0.0217(0.0461)	0.6373	-0.4715		GCST90302169	-0.0046(0.0047)	0.0431(0.1094)	0.6932	0.3945		GCST90302169	0.0036(0.0048)	-0.0416(0.0504)	0.4088	-0.8259		GCST90302169	-0.0066(0.0051)	-0.0671(0.0515)	0.1925	-1.3033		GCST90302169	-0.0061(0.0058)	0.0261(0.0342)	0.4444	0.7647
Phospholipid levels in chylomicrons and extremely large VLDL	GCST90302170	0.0026(0.0044)	-0.0296(0.0457)	0.517	-0.648		GCST90302170	-0.0045(0.0046)	0.0418(0.1088)	0.7011	0.3838		GCST90302170	0.0029(0.0048)	-0.0466(0.05)	0.3516	-0.9315		GCST90302170	-0.0059(0.0051)	-0.0749(0.0511)	0.1431	-1.4645		GCST90302170	-0.0065(0.0058)	0.0253(0.0347)	0.4664	0.7284
Phospholipids to total lipids ratio in chylomicrons and extremely large VLDL	GCST90302171	0.0008(0.0049)	-0.0436(0.064)	0.4962	-0.6804		GCST90302171	0.0024(0.0048)	-0.0628(0.152)	0.6795	-0.4131		GCST90302171	0.0013(0.0046)	-0.0352(0.0614)	0.5671	-0.5723		GCST90302171	0.0062(0.0047)	-0.1494(0.0769)	0.052	-1.9428		GCST90302171	0.0006(0.0054)	0.0018(0.0466)	0.9685	0.0395
Triglyceride levels in chylomicrons and extremely large VLDL	GCST90302172	0.0021(0.0044)	-0.0225(0.0462)	0.6265	-0.4867		GCST90302172	-0.0044(0.0047)	0.0402(0.1103)	0.7153	0.3648		GCST90302172	0.0037(0.0048)	-0.0421(0.0505)	0.4046	-0.8335		GCST90302172	-0.0064(0.0051)	-0.068(0.0517)	0.1883	-1.3157		GCST90302172	-0.0056(0.0058)	0.0245(0.0347)	0.4797	0.7067
Triglycerides to total lipids ratio in chylomicrons and extremely large VLDL	GCST90302173	0.0012(0.0048)	-0.068(0.0805)	0.3984	-0.8445		GCST90302173	0.0039(0.004)	-0.1221(0.1598)	0.4445	-0.7646		GCST90302173	0.007(0.0048)	-0.0575(0.0858)	0.5029	-0.6699		GCST90302173	0.0034(0.0049)	-0.004(0.0934)	0.9656	-0.0431		GCST90302173	0.0088(0.005)	-0.0482(0.0506)	0.341	-0.9522

## Sheet: Table S3
Table S3 Summary MR analysis results for association between metabolite traits and OP and BMD
ID Outcome	ID Exposure	nSNP	Heterogeneity test	Horizontal pleiotropy test	Statistics	β	SE	P	OR	OR_lci95	OR_uci95
Femoral_neck_BMD	GCST90301968	17	-	-	Inverse variance weighted	-0.105502	0.0443277	0.0173101	0.899872	0.82499	0.981552
					Inverse variance weighted (multiplicative random effects)	-0.105502	0.0389519	0.00675819	0.899872	0.833728	0.971264
					Weighted median	-0.111779	0.0619732	0.071284	0.894242	0.791958	1.00974
					MR Egger	-0.174147	0.0774412	0.039983	0.840174	0.721855	0.977886
	GCST90301941	4	-	-	Inverse variance weighted	0.249469	0.119086	0.0361821	1.28334	1.01619	1.62073
					Inverse variance weighted (multiplicative random effects)	0.249469	0.0945309	0.00831446	1.28334	1.06629	1.54458
					Weighted median	0.201945	0.139138	0.146667	1.22378	0.931681	1.60746
					MR Egger	-0.114134	0.423933	0.812987	0.892139	0.388663	2.04782
	GCST90302131	25	-	-	Inverse variance weighted	-0.138727	0.0538349	0.00996909	0.870466	0.783297	0.967335
					Inverse variance weighted (multiplicative random effects)	-0.138727	0.0527546	0.00854681	0.870466	0.784957	0.965289
					Weighted median	-0.117935	0.0791367	0.136155	0.888754	0.76106	1.03787
					MR Egger	0.0158964	0.148521	0.915692	1.01602	0.759417	1.35934
	GCST90302064	195	-	-	Inverse variance weighted	-0.0586056	0.0248264	0.0182443	0.943079	0.898287	0.990103
					Inverse variance weighted (multiplicative random effects)	-0.0586056	0.0248264	0.0182443	0.943079	0.898287	0.990103
					Weighted median	-0.068128	0.041074	0.0971828	0.934141	0.861885	1.01245
					MR Egger	-0.0618759	0.0443859	0.164907	0.94	0.861679	1.02544
	GCST90301952	49	+	-	Inverse variance weighted (multiplicative random effects)	-0.0954057	0.0470319	0.042506	0.909004	0.828956	0.996782
					Inverse variance weighted	-0.0954057	0.0470319	0.042506	0.909004	0.828956	0.996782
					Weighted median	-0.0781022	0.0554364	0.158877	0.92487	0.829645	1.03102
					MR Egger	0.0109332	0.150137	0.942257	1.01099	0.753268	1.3569
	GCST90302161	182	+	-	Inverse variance weighted (multiplicative random effects)	-0.0573989	0.0284305	0.0434958	0.944217	0.893041	0.998326
					Inverse variance weighted	-0.0573989	0.0284305	0.0434958	0.944217	0.893041	0.998326
					Weighted median	-0.0778594	0.0449444	0.0832113	0.925094	0.847088	1.01028
					MR Egger	-0.043087	0.052324	0.411334	0.957828	0.864467	1.06127
Forearm_BMD	GCST90301944	16	-	-	Inverse variance weighted (multiplicative random effects)	0.403802	0.0920069	1.13962e-05	1.49751	1.25041	1.79344
					Inverse variance weighted	0.403802	0.125842	0.00133283	1.49751	1.17017	1.91641
					Weighted median	0.407203	0.171308	0.017453	1.50261	1.07405	2.10216
					MR Egger	0.370294	0.270821	0.193083	1.44816	0.851705	2.46232
	GCST90301988	189	-	-	Inverse variance weighted (multiplicative random effects)	-0.109194	0.0443336	0.0137776	0.896556	0.82194	0.977947
					Inverse variance weighted	-0.109194	0.0443336	0.0137776	0.896556	0.82194	0.977947
					Weighted median	-0.119699	0.0745894	0.108544	0.887188	0.76652	1.02685
					MR Egger	-0.0917876	0.0788943	0.24614	0.912299	0.781593	1.06486
	GCST90301986	152	-	-	Inverse variance weighted (multiplicative random effects)	-0.113071	0.049047	0.0211466	0.893087	0.811231	0.983204
					Inverse variance weighted	-0.113071	0.049047	0.0211466	0.893087	0.811231	0.983204
					Weighted median	-0.119768	0.071786	0.0952365	0.887127	0.770691	1.02115
					MR Egger	-0.120676	0.0770295	0.119309	0.886321	0.762118	1.03077
	GCST90301952	54	-	-	Inverse variance weighted (multiplicative random effects)	-0.0954057	0.0470319	0.042506	0.852687	0.742126	0.979718
					Inverse variance weighted	-0.0954057	0.0470319	0.042506	0.852687	0.740182	0.982292
					Weighted median	-0.0781022	0.0554364	0.158877	0.850324	0.689756	1.04827
					MR Egger	0.0109332	0.150137	0.942257	0.858542	0.543007	1.35743
	GCST90301976	171	-	-	Inverse variance weighted (multiplicative random effects)	0.108145	0.0520872	0.0378735	1.11421	1.00607	1.23397
					Inverse variance weighted	0.108145	0.0520872	0.0378735	1.11421	1.00607	1.23397
					Weighted median	0.11153	0.0765426	0.145089	1.11799	0.962238	1.29895
					MR Egger	0.164166	0.0871356	0.0612786	1.17841	0.993402	1.39787
	GCST90301956	149	-	-	Inverse variance weighted (multiplicative random effects)	0.152644	0.0742513	0.0398041	1.16491	1.00714	1.3474
					Inverse variance weighted	0.152644	0.0742513	0.0398041	1.16491	1.00714	1.3474
					Weighted median	0.157878	0.11215	0.159209	1.17102	0.939943	1.45891
					MR Egger	-0.0226907	0.171023	0.894631	0.977565	0.699145	1.36686
	GCST90302153	16	-	-	Inverse variance weighted (multiplicative random effects)	-0.212455	0.107177	0.0474469	0.808596	0.655392	0.997614
					Inverse variance weighted	-0.212455	0.107177	0.0474469	0.808596	0.655392	0.997614
					Weighted median	-0.303196	0.149165	0.0420908	0.738454	0.551254	0.989226
					MR Egger	-0.457822	0.220692	0.056955	0.63266	0.4105	0.975051
Lumbar_spine_BMD	GCST90301941	4	-	-	Inverse variance weighted (multiplicative random effects)	0.546461	0.0996513	4.16459e-08	1.72713	1.42069	2.09966
					Inverse variance weighted	0.546461	0.138858	8.30626e-05	1.72713	1.31561	2.26737
					Weighted median	0.501417	0.163255	0.00213074	1.65106	1.19894	2.27367
					MR Egger	0.21005	0.494427	0.712298	1.23374	0.468121	3.25154
	GCST90301978	131	-	-	Inverse variance weighted (multiplicative random effects)	0.0956095	0.0337883	0.00465969	1.10033	1.02982	1.17567
					Inverse variance weighted	0.0956095	0.0337883	0.00465969	1.10033	1.02982	1.17567
					Weighted median	0.0139119	0.0564079	0.805195	1.01401	0.907876	1.13255
					MR Egger	0.0221399	0.0560363	0.693422	1.02239	0.916044	1.14108
	GCST90302002	202	-	-	Inverse variance weighted (multiplicative random effects)	0.0687172	0.0256586	0.00740335	1.07113	1.0186	1.12638
					Inverse variance weighted	0.0687172	0.0256586	0.00740335	1.07113	1.0186	1.12638
					Weighted median	0.0788256	0.0508665	0.121224	1.08202	0.979344	1.19545
					MR Egger	0.110718	0.0454939	0.0158246	1.11708	1.02178	1.22126
	GCST90301999	236	+	-	Inverse variance weighted (multiplicative random effects)	0.070539	0.0268492	0.00860849	1.07309	1.01808	1.13107
					Inverse variance weighted	0.070539	0.0268492	0.00860849	1.07309	1.01808	1.13107
					Weighted median	0.0810073	0.0450356	0.07206	1.08438	0.992764	1.18445
					MR Egger	0.0283961	0.0473422	0.549216	1.0288	0.937635	1.12884
	GCST90301945	179	-	-	Inverse variance weighted (multiplicative random effects)	0.0758041	0.029703	0.0107087	1.07875	1.01774	1.14342
					Inverse variance weighted	0.0758041	0.029703	0.0107087	1.07875	1.01774	1.14342
					Weighted median	0.0820375	0.0564389	0.146068	1.0855	0.971822	1.21247
					MR Egger	0.0670015	0.0572633	0.24355	1.0693	0.955773	1.19631
	GCST90302086	127	-	-	Inverse variance weighted (multiplicative random effects)	0.0147934	0.0323913	0.647881	0.903326	0.832637	0.980017
					Inverse variance weighted	0.0147934	0.0335283	0.659054	0.903326	0.832637	0.980017
					Weighted median	0.0121573	0.0572576	0.831852	0.984385	0.862981	1.12287
					MR Egger	0.03455	0.0739045	0.64096	0.933829	0.780134	1.1178
	GCST90301986	144	+	-	Inverse variance weighted (multiplicative random effects)	-0.0873956	0.0389398	0.0248083	0.916315	0.848982	0.988988
					Inverse variance weighted	-0.0873956	0.0389398	0.0248083	0.916315	0.848982	0.988988
					Weighted median	-0.049831	0.056528	0.378032	0.95139	0.851611	1.06286
					MR Egger	-0.0853271	0.076698	0.2678	0.918212	0.790053	1.06716
	GCST90301952	49	+	-	Inverse variance weighted (multiplicative random effects)	-0.123377	0.0585076	0.0349679	0.883931	0.788162	0.991336
					Inverse variance weighted	-0.123377	0.0585076	0.0349679	0.883931	0.788162	0.991336
					Weighted median	-0.142073	0.0710362	0.0454995	0.867558	0.754799	0.997162
					MR Egger	0.114004	0.184487	0.53959	1.12076	0.78068	1.60897
	GCST90302020	11	-	-	Inverse variance weighted (multiplicative random effects)	0.122507	0.0534263	0.021847	1.13033	1.01795	1.25511
					Inverse variance weighted	0.122507	0.059957	0.0410273	1.13033	1.005	1.27128
					Weighted median	0.143211	0.0759321	0.05929	1.15397	0.9944	1.33915
					MR Egger	0.233514	0.123558	0.0913487	1.26303	0.991378	1.60912
	GCST90301980	186	+	-	Inverse variance weighted (multiplicative random effects)	-0.00205874	0.0348628	0.95291	1.0827	1.01465	1.15531
					Inverse variance weighted	-0.00205874	0.0348628	0.95291	1.0827	1.01465	1.15531
					Weighted median	0.0443216	0.0565301	0.433019	1.08044	0.979489	1.19179
					MR Egger	0.0619685	0.0615655	0.315601	1.03714	0.916408	1.17378
Osteoporosis	GCST90301951	2	-	NA	Inverse variance weighted (multiplicative random effects)	-0.996758	0.388866	0.0103699	0.369074	0.172228	0.790902
					Inverse variance weighted	-0.996758	0.388866	0.0103699	0.369074	0.172228	0.790902
					Weighted median	/	/	/	/	/	/
					MR Egger	/	/	/	/	/	/
	GCST90302002	236	+	-	Inverse variance weighted (multiplicative random effects)	0.10959	0.0444844	0.0137567	1.11582	1.02265	1.21748
					Inverse variance weighted	0.10959	0.0444844	0.0137567	1.11582	1.02265	1.21748
					Weighted median	0.0865713	0.0803716	0.281419	1.09043	0.931502	1.27647
					MR Egger	0.0979572	0.0763802	0.200938	1.10292	0.949568	1.28103
	GCST90302160	257	+	-	Inverse variance weighted (multiplicative random effects)	-0.102942	0.0438436	0.0188778	0.902179	0.82789	0.983135
					Inverse variance weighted	-0.102942	0.0438436	0.0188778	0.902179	0.82789	0.983135
					Weighted median	-0.0156855	0.0648425	0.808857	0.984437	0.866948	1.11785
					MR Egger	-6.32136e-05	0.0700846	0.999281	0.999937	0.871596	1.14718
	GCST90301948	11	-	-	Inverse variance weighted (multiplicative random effects)	-0.368274	0.159411	0.020876	0.691927	0.506252	0.945701
					Inverse variance weighted	-0.368274	0.159411	0.020876	0.691927	0.506252	0.945701
					Weighted median	-0.315962	0.182499	0.0833978	0.729088	0.509839	1.04262
					MR Egger	-0.468737	0.382343	0.251324	0.625792	0.295783	1.324
	GCST90301966	2	-	NA	Inverse variance weighted (multiplicative random effects)	-0.599821	0.0146505	0	0.54891	0.533372	0.5649
					Inverse variance weighted	-0.599821	0.260248	0.0211775	0.54891	0.329589	0.914174
					Weighted median	/	/	/	/	/	/
					MR Egger	/	/	/	/	/	/
	GCST90301995	251	-	-	Inverse variance weighted (multiplicative random effects)	0.0884985	0.0425813	0.037678	1.09253	1.00505	1.18763
					Inverse variance weighted	0.0884985	0.0425813	0.037678	1.09253	1.00505	1.18763
					Weighted median	0.100859	0.078685	0.199909	1.10612	0.948035	1.29057
					MR Egger	0.192324	0.0754972	0.0114543	1.21206	1.04535	1.40537
	GCST90301949	13	-	-	Inverse variance weighted (multiplicative random effects)	-0.230961	0.0726031	0.00146691	0.79377	0.688484	0.915157
					Inverse variance weighted	-0.230961	0.115447	0.0454372	0.79377	0.63303	0.995326
					Weighted median	-0.133371	0.149373	0.371925	0.87514	0.653023	1.17281
					MR Egger	-0.334991	0.283881	0.262875	0.715345	0.410082	1.24784
Total_body_BMD	GCST90301957	237	+	-	Inverse variance weighted (multiplicative random effects)	0.0703478	0.0171122	3.93995e-05	1.07288	1.03749	1.10948
					Inverse variance weighted	0.0703478	0.0171122	3.93995e-05	1.07288	1.03749	1.10948
					Weighted median	0.0643822	0.0261209	0.0137099	1.0665	1.01327	1.12252
					MR Egger	0.0785955	0.0313148	0.0127517	1.08177	1.01737	1.15024
	GCST90302095	252	+	-	Inverse variance weighted (multiplicative random effects)	0.0699157	0.0173142	5.38957e-05	1.07242	1.03663	1.10944
					Inverse variance weighted	0.0699157	0.0173142	5.38957e-05	1.07242	1.03663	1.10944
					Weighted median	0.0468855	0.0280229	0.0943047	1.048	0.991993	1.10717
					MR Egger	0.0495156	0.030086	0.101061	1.05076	0.990592	1.11459
	GCST90302097	240	+	-	Inverse variance weighted (multiplicative random effects)	0.0591212	0.0170724	0.000534259	1.0609	1.02599	1.097
					Inverse variance weighted	0.0591212	0.0170724	0.000534259	1.0609	1.02599	1.097
					Weighted median	0.0211056	0.0253956	0.405933	1.02133	0.971737	1.07345
					MR Egger	0.0521725	0.0274366	0.0584355	1.05356	0.998398	1.11176
	GCST90301991	238	+	-	Inverse variance weighted (multiplicative random effects)	0.054265	0.0162552	0.000842856	1.05576	1.02266	1.08994
					Inverse variance weighted	0.054265	0.0162552	0.000842856	1.05576	1.02266	1.08994
					Weighted median	0.0194291	0.0272761	0.476272	1.01962	0.96654	1.07561
					MR Egger	0.0461587	0.0274752	0.0942777	1.04724	0.992337	1.10518
	GCST90302098	235	+	-	Inverse variance weighted (multiplicative random effects)	0.0559749	0.0168358	0.000884952	1.05757	1.02324	1.09305
					Inverse variance weighted	0.0559749	0.0168358	0.000884952	1.05757	1.02324	1.09305
					Weighted median	0.0211701	0.025887	0.413477	1.0214	0.970864	1.07456
					MR Egger	0.048197	0.0270308	0.0758811	1.04938	0.995228	1.10647
	GCST90302049	239	+	-	Inverse variance weighted (multiplicative random effects)	0.0571457	0.0172032	0.000894383	1.05881	1.0237	1.09512
					Inverse variance weighted	0.0571457	0.0172032	0.000894383	1.05881	1.0237	1.09512
					Weighted median	0.0112997	0.0271003	0.676708	1.01136	0.959045	1.06654
					MR Egger	0.0300003	0.0283479	0.290999	1.03045	0.974762	1.08933
	GCST90301945	220	+	+	Inverse variance weighted (multiplicative random effects)	0.0636937	0.020388	0.00178365	0.987944	0.893347	1.09256
					Inverse variance weighted	0.0636937	0.020388	0.00178365	0.987944	0.893347	1.09256
					Weighted median	0.0144856	0.0295241	0.623683	1.12638	0.942913	1.34554
					MR Egger	-0.0201854	0.0362816	0.578541	0.999245	0.828853	1.20467
	GCST90302093	236	+	-	Inverse variance weighted (multiplicative random effects)	0.0457682	0.0279231	0.10254	1.05797	1.02324	1.09388
					Inverse variance weighted	0.0563557	0.017029	0.000934995	1.05797	1.02324	1.09388
					Weighted median	0.0235166	0.0280497	0.401813	1.0238	0.969029	1.08166
					MR Egger	0.0563557	0.017029	0.000934995	1.04683	0.991079	1.10572
	GCST90302047	237	-	-	Inverse variance weighted (multiplicative random effects)	0.0570693	0.0174343	0.00106264	1.05873	1.02316	1.09553
					Inverse variance weighted	0.0570693	0.0174343	0.00106264	1.05873	1.02316	1.09553
					Weighted median	0.0224504	0.0287886	0.435487	1.0227	0.966595	1.08207
					MR Egger	0.0318356	0.028724	0.268853	1.03235	0.975833	1.09214
	GCST90301988	226	+	-	Inverse variance weighted (multiplicative random effects)	0.0611807	0.0188361	0.00116194	1.06309	1.02456	1.10307
					Inverse variance weighted	0.0611807	0.0188361	0.00116194	1.06309	1.02456	1.10307
					Weighted median	0.0330658	0.0256036	0.196547	1.03362	0.983028	1.08681
					MR Egger	0.066258	0.0336376	0.0500979	1.0685	1.00033	1.14132
	GCST90302099	241	+	-	Inverse variance weighted (multiplicative random effects)	-0.0193253	0.0471021	0.681597	1.05951	1.02305	1.09728
					Inverse variance weighted	-0.0193253	0.0471021	0.681597	1.05951	1.02305	1.09728
					Weighted median	0.00438188	0.0688337	0.949242	1.02454	0.972359	1.07951
					MR Egger	0.121365	0.0743445	0.103916	1.08705	1.02469	1.1532
	GCST90302050	235	+	-	Inverse variance weighted (multiplicative random effects)	0.0556094	0.0177063	0.00168568	1.05718	1.02113	1.09452
					Inverse variance weighted	0.0556094	0.0177063	0.00168568	1.05718	1.02113	1.09452
					Weighted median	0.0125056	0.0289417	0.66567	1.01258	0.956743	1.07168
					MR Egger	0.0426173	0.0295781	0.150973	1.04354	0.984762	1.10582
	GCST90301963	235	+	-	Inverse variance weighted (multiplicative random effects)	0.0521911	0.0172111	0.00242617	1.05358	1.01863	1.08972
					Inverse variance weighted	0.0521911	0.0172111	0.00242617	1.05358	1.01863	1.08972
					Weighted median	0.0131503	0.0235108	0.575936	1.01324	0.967605	1.06102
					MR Egger	0.0222402	0.0289316	0.44284	1.02249	0.966122	1.08215
	GCST90301993	216	+	-	Inverse variance weighted (multiplicative random effects)	0.058636	0.0194167	0.00252883	1.06039	1.02079	1.10152
					Inverse variance weighted	0.058636	0.0194167	0.00252883	1.06039	1.02079	1.10152
					Weighted median	-0.00876168	0.0256397	0.732559	0.991277	0.942692	1.04236
					MR Egger	0.0159703	0.0304538	0.600536	1.0161	0.957223	1.0786
	GCST90302076	239	+	-	Inverse variance weighted (multiplicative random effects)	0.0576513	0.0193708	0.00291856	1.05935	1.01988	1.10034
					Inverse variance weighted	0.0576513	0.0193708	0.00291856	1.05935	1.01988	1.10034
					Weighted median	0.0433958	0.0280619	0.122001	1.04435	0.988461	1.1034
					MR Egger	0.0790004	0.0331988	0.0181231	1.0822	1.01403	1.15496
	GCST90302117	55	+	+	Inverse variance weighted (multiplicative random effects)	0.0507864	0.0220817	0.0214524	1.0521	1.00753	1.09863
					Inverse variance weighted	0.0507864	0.0220817	0.0214524	1.0521	1.00753	1.09863
					Weighted median	-0.00817063	0.0277788	0.768657	0.991863	0.939303	1.04736
					MR Egger	-0.0269359	0.0382846	0.48478	0.973424	0.903053	1.04928
	GCST90301977	231	+	-	Inverse variance weighted (multiplicative random effects)	0.0469348	0.0161814	0.00372529	1.04805	1.01534	1.08183
					Inverse variance weighted	0.0469348	0.0161814	0.00372529	1.04805	1.01534	1.08183
					Weighted median	0.0260226	0.026292	0.322295	1.02636	0.974813	1.08064
					MR Egger	0.0522324	0.0277662	0.06122	1.05362	0.997813	1.11255
	GCST90302057	222	+	-	Inverse variance weighted (multiplicative random effects)	0.0604324	0.020885	0.00380877	1.0623	1.01969	1.10668
					Inverse variance weighted	0.0604324	0.020885	0.00380877	1.0623	1.01969	1.10668
					Weighted median	0.0380935	0.030461	0.211093	1.03883	0.978622	1.10274
					MR Egger	0.104471	0.0368487	0.00500725	1.11012	1.03277	1.19327
	GCST90302051	250	+	-	Inverse variance weighted (multiplicative random effects)	0.0470385	0.0168071	0.00513044	1.04816	1.0142	1.08327
					Inverse variance weighted	0.0470385	0.0168071	0.00513044	1.04816	1.0142	1.08327
					Weighted median	0.0221124	0.0253358	0.382787	1.02236	0.97283	1.07441
					MR Egger	0.0600929	0.028352	0.0350395	1.06194	1.00453	1.12262
	GCST90302009	219	+	-	Inverse variance weighted (multiplicative random effects)	0.04768	0.0171736	0.0054973	1.04884	1.01412	1.08474
					Inverse variance weighted	0.04768	0.0171736	0.0054973	1.04884	1.01412	1.08474
					Weighted median	0.0211673	0.0278417	0.447092	1.02139	0.967149	1.07868
					MR Egger	0.0426296	0.0282143	0.132263	1.04355	0.98741	1.10289
	GCST90302075	235	+	-	Inverse variance weighted (multiplicative random effects)	0.0467306	0.0169626	0.00587065	1.04784	1.01358	1.08326
					Inverse variance weighted	0.0467306	0.0169626	0.00587065	1.04784	1.01358	1.08326
					Weighted median	0.0172608	0.0242982	0.477472	1.01741	0.970093	1.06704
					MR Egger	0.0593458	0.0292073	0.0433002	1.06114	1.0021	1.12366
	GCST90301946	243	+	-	Inverse variance weighted (multiplicative random effects)	0.0502471	0.0185132	0.00664504	1.05153	1.01406	1.09039
					Inverse variance weighted	0.0502471	0.0185132	0.00664504	1.05153	1.01406	1.09039
					Weighted median	0.0385689	0.0255369	0.130961	1.03932	0.988582	1.09267
					MR Egger	0.0856149	0.0321517	0.00827035	1.08939	1.02285	1.16025
	GCST90302013	240	+	-	Inverse variance weighted (multiplicative random effects)	0.0467874	0.0174271	0.0072585	1.0479	1.01271	1.08431
					Inverse variance weighted	0.0467874	0.0174271	0.0072585	1.0479	1.01271	1.08431
					Weighted median	0.0105982	0.0260222	0.683806	1.01065	0.9604	1.06354
					MR Egger	0.0400653	0.0293576	0.173625	1.04088	0.982676	1.10253
	GCST90302096	243	+	-	Inverse variance weighted (multiplicative random effects)	-0.0427476	0.0159274	0.00727691	0.958153	0.928704	0.988536
					Inverse variance weighted	-0.0427476	0.0159274	0.00727691	0.958153	0.928704	0.988536
					Weighted median	-0.0225363	0.0246435	0.360458	0.977716	0.931613	1.0261
					MR Egger	-0.059795	0.0258709	0.0216615	0.941958	0.895385	0.990953
	GCST90302046	206	+	-	Inverse variance weighted (multiplicative random effects)	0.051206	0.0193088	0.00800279	1.05254	1.01345	1.09314
					Inverse variance weighted	0.051206	0.0193088	0.00800279	1.05254	1.01345	1.09314
					Weighted median	0.0220008	0.0290388	0.44867	1.02224	0.965687	1.08211
					MR Egger	0.0309663	0.0321805	0.337054	1.03145	0.968403	1.0986
	GCST90302014	241	+	-	Inverse variance weighted (multiplicative random effects)	0.0434572	0.0166637	0.00911026	1.04442	1.01085	1.07909
					Inverse variance weighted	0.0434572	0.0166637	0.00911026	1.04442	1.01085	1.07909
					Weighted median	0.0205254	0.0246764	0.405532	1.02074	0.972544	1.07132
					MR Egger	0.0367266	0.0264884	0.166881	1.03741	0.984924	1.09269
	GCST90302045	232	+	-	Inverse variance weighted (multiplicative random effects)	0.0445664	0.0171329	0.00928939	1.04557	1.01105	1.08128
					Inverse variance weighted	0.0445664	0.0171329	0.00928939	1.04557	1.01105	1.08128
					Weighted median	0.0206353	0.0282325	0.464837	1.02085	0.965895	1.07893
					MR Egger	0.0361686	0.0278355	0.195118	1.03683	0.981779	1.09497
	GCST90302053	200	+	-	Inverse variance weighted (multiplicative random effects)	0.0474238	0.0185382	0.0105226	1.04857	1.01115	1.08737
					Inverse variance weighted	0.0474238	0.0185382	0.0105226	1.04857	1.01115	1.08737
					Weighted median	-0.00881761	0.0259813	0.734322	0.991221	0.942008	1.043
					MR Egger	0.0181179	0.0290605	0.533702	1.01828	0.961904	1.07797
	GCST90302017	210	+	-	Inverse variance weighted (multiplicative random effects)	0.0469882	0.0184463	0.0108561	1.04811	1.01089	1.0867
					Inverse variance weighted	0.0469882	0.0184463	0.0108561	1.04811	1.01089	1.0867
					Weighted median	-0.00848597	0.0251133	0.735433	0.99155	0.943926	1.04158
					MR Egger	0.0264042	0.0290695	0.364763	1.02676	0.969891	1.08696
	GCST90302091	242	+	-	Inverse variance weighted (multiplicative random effects)	0.0410079	0.0161134	0.0109292	1.04186	1.00947	1.07529
					Inverse variance weighted	0.0410079	0.0161134	0.0109292	1.04186	1.00947	1.07529
					Weighted median	0.0208736	0.0257094	0.416846	1.02109	0.970915	1.07386
					MR Egger	0.0208562	0.0257452	0.418685	1.02108	0.970829	1.07392
	GCST90302071	64	+	-	Inverse variance weighted (multiplicative random effects)	0.0247004	0.0594079	0.677573	1.05889	1.01308	1.10676
					Inverse variance weighted	0.0247004	0.0594079	0.677573	1.05889	1.01308	1.10676
					Weighted median	0.0182276	0.0723674	0.801137	1.02168	0.967531	1.07885
					MR Egger	0.0663088	0.116993	0.572818	1.03623	0.948287	1.13232
	GCST90302152	221	+	-	Inverse variance weighted (multiplicative random effects)	0.0456096	0.0182289	0.0123478	1.04667	1.00993	1.08474
					Inverse variance weighted	0.0456096	0.0182289	0.0123478	1.04667	1.00993	1.08474
					Weighted median	0.0211477	0.0260779	0.417399	1.02137	0.970479	1.07494
					MR Egger	0.0296343	0.0300006	0.324345	1.03008	0.971254	1.09246
	GCST90302069	57	+	-	Inverse variance weighted (multiplicative random effects)	0.058047	0.0234181	0.0131852	1.05976	1.01222	1.10954
					Inverse variance weighted	0.058047	0.0234181	0.0131852	1.05976	1.01222	1.10954
					Weighted median	0.00322034	0.0287532	0.910824	1.00323	0.948251	1.06139
					MR Egger	-0.00239824	0.0432666	0.955997	0.997605	0.916493	1.08589
	GCST90302015	238	+	-	Inverse variance weighted (multiplicative random effects)	0.0409924	0.0166917	0.014055	1.04184	1.00831	1.07649
					Inverse variance weighted	0.0409924	0.0166917	0.014055	1.04184	1.00831	1.07649
					Weighted median	0.0207245	0.0290887	0.476181	1.02094	0.964361	1.08084
					MR Egger	0.0244379	0.0281154	0.385621	1.02474	0.969797	1.08279
	GCST90301987	27	+	-	Inverse variance weighted (multiplicative random effects)	-0.120861	0.0497341	0.0150927	0.886157	0.803852	0.976889
					Inverse variance weighted	-0.120861	0.0497341	0.0150927	0.886157	0.803852	0.976889
					Weighted median	-0.0967741	0.0567599	0.0881994	0.907761	0.812188	1.01458
					MR Egger	-0.179448	0.133841	0.192058	0.835731	0.642893	1.08641
	GCST90301941	6	-	-	Inverse variance weighted (multiplicative random effects)	0.194017	0.0509268	0.000139118	1.21412	1.09878	1.34156
					Inverse variance weighted	0.194017	0.0799072	0.015181	1.21412	1.03811	1.41997
					Weighted median	0.218552	0.0955799	0.0222197	1.24427	1.03171	1.50064
					MR Egger	0.163105	0.258908	0.562906	1.17716	0.708678	1.95534
	GCST90302048	227	+	-	Inverse variance weighted (multiplicative random effects)	0.0238881	0.0449311	0.59496	0.959343	0.926841	0.992986
					Inverse variance weighted	0.0238881	0.0449311	0.59496	0.959343	0.926841	0.992986
					Weighted median	0.0243512	0.0717385	0.734275	0.984252	0.934308	1.03687
					MR Egger	-0.00524932	0.0724265	0.942289	0.934812	0.881308	0.991565
	GCST90302119	55	+	-	Inverse variance weighted (multiplicative random effects)	0.0567335	0.0241658	0.0188908	1.05837	1.00941	1.10971
					Inverse variance weighted	0.0567335	0.0241658	0.0188908	1.05837	1.00941	1.10971
					Weighted median	-0.0083166	0.0296904	0.779392	0.991718	0.935654	1.05114
					MR Egger	-0.0125526	0.0434559	0.773817	0.987526	0.906897	1.07532
	GCST90302118	65	+	-	Inverse variance weighted (multiplicative random effects)	0.0534462	0.0228442	0.0193045	1.0549	1.00871	1.10321
					Inverse variance weighted	0.0534462	0.0228442	0.0193045	1.0549	1.00871	1.10321
					Weighted median	0.0239477	0.0289424	0.407996	1.02424	0.967752	1.08402
					MR Egger	0.0105338	0.0423584	0.804416	1.01059	0.930076	1.09807
	GCST90302043	232	+	-	Inverse variance weighted (multiplicative random effects)	0.0394246	0.0169676	0.0201511	1.04021	1.00619	1.07539
					Inverse variance weighted	0.0394246	0.0169676	0.0201511	1.04021	1.00619	1.07539
					Weighted median	0.0202839	0.0287618	0.480662	1.02049	0.964554	1.07967
					MR Egger	0.0374334	0.0275144	0.175002	1.03814	0.983641	1.09567
	GCST90301961	66	+	-	Inverse variance weighted (multiplicative random effects)	0.0514159	0.0222189	0.0206644	1.05276	1.0079	1.09962
					Inverse variance weighted	0.0514159	0.0222189	0.0206644	1.05276	1.0079	1.09962
					Weighted median	-1.00479e-05	0.0277249	0.999711	0.99999	0.9471	1.05583
					MR Egger	0.0297118	0.0453891	0.51507	1.03016	0.94247	1.126
	GCST90302147	29	+	-	Inverse variance weighted (multiplicative random effects)	0.0926635	0.0400517	0.0206898	1.09709	1.01426	1.18669
					Inverse variance weighted	0.0926635	0.0400517	0.0206898	1.09709	1.01426	1.18669
					Weighted median	0.0443172	0.0464677	0.340225	1.04531	0.954317	1.14499
					MR Egger	-0.0545192	0.0885969	0.543468	0.94694	0.79599	1.12652
	GCST90302101	217	+	-	Inverse variance weighted (multiplicative random effects)	0.0491381	0.0213705	0.0214853	1.05037	1.00728	1.0953
					Inverse variance weighted	0.0491381	0.0213705	0.0214853	1.05037	1.00728	1.0953
					Weighted median	-0.00931016	0.0276773	0.736582	0.990733	0.93842	1.04596
					MR Egger	0.0633562	0.0363493	0.0827665	1.06541	0.992143	1.14408
	GCST90301982	247	+	-	Inverse variance weighted (multiplicative random effects)	0.0359361	0.0157384	0.0224107	1.03659	1.0051	1.06906
					Inverse variance weighted	0.0359361	0.0157384	0.0224107	1.03659	1.0051	1.06906
					Weighted median	0.00779415	0.0230427	0.735176	1.00782	0.96332	1.05439
					MR Egger	0.037379	0.0257929	0.148562	1.03809	0.986911	1.09192
	GCST90302007	234	+	-	Inverse variance weighted (multiplicative random effects)	0.0359485	0.0160165	0.0248026	1.0366	1.00457	1.06966
					Inverse variance weighted	0.0359485	0.0160165	0.0248026	1.0366	1.00457	1.06966
					Weighted median	0.0205288	0.0254848	0.420513	1.02074	0.971007	1.07302
					MR Egger	0.0294568	0.0263152	0.264134	1.02989	0.978122	1.08441
	GCST90301981	247	+	-	Inverse variance weighted (multiplicative random effects)	0.0346928	0.015478	0.0249988	1.0353	1.00437	1.06719
					Inverse variance weighted	0.0346928	0.015478	0.0249988	1.0353	1.00437	1.06719
					Weighted median	0.00909956	0.0244124	0.709339	1.00914	0.961992	1.0586
					MR Egger	0.0522816	0.0254241	0.0408051	1.05367	1.00245	1.10751
	GCST90302063	246	+	-	Inverse variance weighted (multiplicative random effects)	0.0431314	0.0196547	0.0282027	1.04408	1.00462	1.08508
					Inverse variance weighted	0.0431314	0.0196547	0.0282027	1.04408	1.00462	1.08508
					Weighted median	0.0300313	0.0280305	0.284	1.03049	0.975399	1.08869
					MR Egger	0.0652724	0.0329408	0.048657	1.06745	1.00071	1.13864
	GCST90302079	31	+	-	Inverse variance weighted (multiplicative random effects)	0.101349	0.0463427	0.0287467	1.10666	1.01057	1.21189
					Inverse variance weighted	0.101349	0.0463427	0.0287467	1.10666	1.01057	1.21189
					Weighted median	0.0383701	0.0479437	0.423528	1.03912	0.945918	1.1415
					MR Egger	0.00367043	0.0875078	0.966831	1.00368	0.845485	1.19147
	GCST90302108	244	+	-	Inverse variance weighted (multiplicative random effects)	0.0398861	0.01829	0.0292011	1.04069	1.00405	1.07868
					Inverse variance weighted	0.0398861	0.01829	0.0292011	1.04069	1.00405	1.07868
					Weighted median	0.0122901	0.0253446	0.627732	1.01237	0.963305	1.06393
					MR Egger	0.0703534	0.0310501	0.0243476	1.07289	1.00954	1.14021
	GCST90301952	58	+	-	Inverse variance weighted (multiplicative random effects)	-0.0884499	0.0411115	0.0314396	0.915349	0.844485	0.99216
					Inverse variance weighted	-0.0884499	0.0411115	0.0314396	0.915349	0.844485	0.99216
					Weighted median	-0.0476194	0.0444148	0.283652	0.953497	0.874002	1.04022
					MR Egger	0.0433079	0.134217	0.748145	1.04426	0.802714	1.35849
	GCST90301969	253	+	-	Inverse variance weighted (multiplicative random effects)	0.0372946	0.0175846	0.033933	1.038	1.00283	1.0744
					Inverse variance weighted	0.0372946	0.0175846	0.033933	1.038	1.00283	1.0744
					Weighted median	0.0262886	0.0259179	0.310437	1.02664	0.975788	1.08014
					MR Egger	0.0203579	0.0319927	0.525142	1.02057	0.958536	1.08661
	GCST90302074	240	+	-	Inverse variance weighted (multiplicative random effects)	0.0388721	0.018408	0.0347124	1.03964	1.0028	1.07783
					Inverse variance weighted	0.0388721	0.018408	0.0347124	1.03964	1.0028	1.07783
					Weighted median	0.0179412	0.0235558	0.446269	1.0181	0.972167	1.06621
					MR Egger	0.0646192	0.0316017	0.0419748	1.06675	1.00268	1.13492
	GCST90302061	241	+	-	Inverse variance weighted (multiplicative random effects)	0.0400684	0.0195092	0.0399928	1.04088	1.00183	1.08145
					Inverse variance weighted	0.0400684	0.0195092	0.0399928	1.04088	1.00183	1.08145
					Weighted median	0.0411312	0.029065	0.157026	1.04199	0.984288	1.10307
					MR Egger	0.0696279	0.0330009	0.0359088	1.07211	1.00496	1.14375
	GCST90302011	221	+	-	Inverse variance weighted (multiplicative random effects)	0.033711	0.0164374	0.0402797	1.03429	1.00149	1.06815
					Inverse variance weighted	0.033711	0.0164374	0.0402797	1.03429	1.00149	1.06815
					Weighted median	0.0191216	0.0265754	0.471821	1.01931	0.967571	1.07381
					MR Egger	0.0246813	0.0266409	0.355235	1.02499	0.972841	1.07993
	GCST90302111	258	+	-	Inverse variance weighted (multiplicative random effects)	0.0374266	0.0183193	0.041051	1.03814	1.00152	1.07609
					Inverse variance weighted	0.0374266	0.0183193	0.041051	1.03814	1.00152	1.07609
					Weighted median	0.0321697	0.0264579	0.22403	1.03269	0.980505	1.08766
					MR Egger	0.0657218	0.0305664	0.0324816	1.06793	1.00583	1.13386
	GCST90302094	200	+	-	Inverse variance weighted (multiplicative random effects)	0.0377686	0.018708	0.0435028	1.03849	1.0011	1.07728
					Inverse variance weighted	0.0377686	0.018708	0.0435028	1.03849	1.0011	1.07728
					Weighted median	0.018724	0.0288836	0.51682	1.0189	0.962821	1.07825
					MR Egger	0.0366131	0.0305988	0.232912	1.03729	0.97691	1.10141
	GCST90302106	63	+	-	Inverse variance weighted (multiplicative random effects)	0.049912	0.0250739	0.046525	1.05118	1.00077	1.10413
					Inverse variance weighted	0.049912	0.0250739	0.046525	1.05118	1.00077	1.10413
					Weighted median	0.02516	0.0293742	0.391702	1.02548	0.968106	1.08625
					MR Egger	0.0644356	0.0430058	0.139212	1.06656	0.98034	1.16036
	GCST90302064	243	+	-	Inverse variance weighted (multiplicative random effects)	0.0384108	0.0193184	0.0467785	1.03916	1.00055	1.07926
					Inverse variance weighted	0.0384108	0.0193184	0.0467785	1.03916	1.00055	1.07926
					Weighted median	0.026709	0.0274719	0.330936	1.02707	0.973229	1.08389
					MR Egger	0.0817483	0.032377	0.0122165	1.08518	1.01846	1.15628
	GCST90302025	213	+	-	Inverse variance weighted (multiplicative random effects)	0.0403901	0.0204758	0.048544	1.04122	1.00026	1.08385
					Inverse variance weighted	0.0403901	0.0204758	0.048544	1.04122	1.00026	1.08385
					Weighted median	0.0333011	0.0309453	0.28187	1.03386	0.973019	1.09851
					MR Egger	0.0643704	0.0350587	0.0677535	1.06649	0.995665	1.14235
	GCST90302103	61	-	-	Inverse variance weighted (multiplicative random effects)	0.0412141	0.0210012	0.0497084	1.04208	1.00005	1.08586
					Inverse variance weighted	0.0412141	0.0210012	0.0497084	1.04208	1.00005	1.08586
					Weighted median	0.0185671	0.0297624	0.53273	1.01874	0.961013	1.07994
					MR Egger	0.0143832	0.0433598	0.741278	1.01449	0.931833	1.10447
